# Supplementary material for: Ethyl 1-(4-meth­oxy­benz­yl)-3-p-tolyl-1H-pyrazole-5-carboxyl­ate
Source: Acta Crystallogr Sect E Struct Rep Online. 2011 Apr 13;67(Pt 5):o1084. doi: 10.1107/S1600536811012311 (PMC3089161; doi:10.1107/S1600536811012311)
Supplement: Supplementary file 1 [file e-67-o1084-sup1.cif]

##############################################################################
#                                                                            #
# This CIF contains the data in a paper accepted for publication in          #
# Acta Crystallographica Section E. It conforms to the requirements of       #
# Notes for Authors for Acta Crystallographica Section E, and has been       #
# peer reviewed under the auspices of the IUCr Commission on Journals.       #
#                                                                            #
# Full details of the Crystallographic Information File format               #
# are given in the paper "The Crystallographic Information File (CIF):       #
# a New Standard Archive File for Crystallography" by S. R. Hall, F. H.      #
# Allen and I. D. Brown [Acta Cryst. (1991), A47, 655-685].                  #
#                                                                            #
# The current version of the core CIF dictionary is obtainable from          #
# ftp://ftp.iucr.org/pub/cif_core.dic.                                       #
#                                                                            #
# Software is freely available for graphical display of the structure(s)     #
# in this CIF. For information consult the CIF software page                 #
# http://www.iucr.org/resources/cif/software.                                #
#                                                                            #
# This file may be used for bona fide research purposes within the           #
# scientific community so long as proper attribution is given to the journal # 
# article from which it was obtained.                                        #
#                                                                            #
##############################################################################
data_I
_audit_creation_method     SHELXL-97
_chemical_name_systematic
;
Ethyl 1-(4-methoxybenzyl)-3-<i>p</i>-tolyl-1<i>H</i>-pyrazole-5-carboxylate
;
_chemical_name_common     ?
_chemical_formula_moiety     'C21 H22 N2 O3'
_chemical_formula_sum     'C21 H22 N2 O3'
_chemical_formula_iupac     'C21 H22 N2 O3'
_chemical_formula_weight     350.41
_chemical_melting_point     ?
_symmetry_cell_setting     monoclinic
_symmetry_space_group_name_H-M     'P 21/c'
_symmetry_space_group_name_Hall     '-P cd ..2ybc'
loop_
    _symmetry_equiv_pos_as_xyz
    'x, y, z'
    '-x, y+1/2, -z+1/2'
    '-x, -y, -z'
    'x, -y-1/2, z-1/2'
_cell_length_a     7.3272(6)
_cell_length_b     24.8129(19)
_cell_length_c     10.4556(8)
_cell_angle_alpha     90.00
_cell_angle_beta     97.3910(10)
_cell_angle_gamma     90.00
_cell_volume     1885.1(3)
_cell_formula_units_Z     4
_cell_measurement_reflns_used     4354
_cell_measurement_theta_min     2.56
_cell_measurement_theta_max     27.03
_cell_measurement_temperature     298(2)
_exptl_crystal_description     block
_exptl_crystal_colour     colorless
_exptl_crystal_size_max     0.23
_exptl_crystal_size_mid     0.16
_exptl_crystal_size_min     0.13
_exptl_crystal_density_diffrn     1.235
_exptl_crystal_density_meas     ?
_exptl_crystal_density_method     'not measured'
_exptl_crystal_F_000     744
_exptl_absorpt_coefficient_mu     0.083
_exptl_absorpt_correction_type     multi-scan
_exptl_absorpt_process_details     '(SADABS; Bruker, 1998)'
_exptl_absorpt_correction_T_min     0.9811
_exptl_absorpt_correction_T_max     0.9893
_exptl_special_details
;
;
_diffrn_ambient_temperature     298(2)
_diffrn_radiation_type     MoK\a
_diffrn_radiation_wavelength     0.71073
_diffrn_radiation_source     'fine-focus sealed tube'
_diffrn_radiation_monochromator     graphite
_diffrn_measurement_device_type     'Bruker SMART CCD area-detector'
_diffrn_measurement_method     '\f and \w'
_diffrn_detector_area_resol_mean     ?
_diffrn_reflns_number     9809
_diffrn_reflns_av_R_equivalents     0.0222
_diffrn_reflns_av_sigmaI/netI     0.0219
_diffrn_reflns_theta_min     2.13
_diffrn_reflns_theta_max     25.05
_diffrn_reflns_theta_full     25.05
_diffrn_measured_fraction_theta_max     1.000
_diffrn_measured_fraction_theta_full     1.000
_diffrn_reflns_limit_h_min     -8
_diffrn_reflns_limit_h_max     8
_diffrn_reflns_limit_k_min     -27
_diffrn_reflns_limit_k_max     29
_diffrn_reflns_limit_l_min     -12
_diffrn_reflns_limit_l_max     12
_diffrn_standards_number     ?
_diffrn_standards_interval_count     ?
_diffrn_standards_interval_time     ?
_diffrn_standards_decay_%     ?
_refine_special_details
;
Refinement of <i>F</i>^2^ against ALL reflections. The weighted <i>R</i>-factor
<i>wR</i> and goodness of fit <i>S</i> are based on <i>F</i>^2^, conventional
<i>R</i>-factors <i>R</i> are based on <i>F</i>, with <i>F</i> set to zero for
negative <i>F</i>^2^. The threshold expression of <i>F</i>^2^ >
\s(<i>F</i>^2^) is used only for calculating <i>R</i>-factors(gt) <i>etc</i>.
and is not relevant to the choice of reflections for refinement.
<i>R</i>-factors based on <i>F</i>^2^ are statistically about twice as large
as those based on <i>F</i>, and <i>R</i>- factors based on ALL data will be
even larger.
;
_reflns_number_total     3352
_reflns_number_gt     2678
_reflns_threshold_expression     I>2\s(I)
_refine_ls_structure_factor_coef     Fsqd
_refine_ls_matrix_type     full
_refine_ls_R_factor_all     0.0529
_refine_ls_R_factor_gt     0.0421
_refine_ls_wR_factor_gt     0.1094
_refine_ls_wR_factor_ref     0.1192
_refine_ls_goodness_of_fit_ref     1.026
_refine_ls_restrained_S_all     1.026
_refine_ls_number_reflns     3352
_refine_ls_number_parameters     235
_refine_ls_number_restraints     0
_refine_ls_hydrogen_treatment     constr
_refine_ls_weighting_scheme     calc
_refine_ls_weighting_details
         'calc w=1/[\s^2^(Fo^2^)+(0.0599P)^2^+0.3339P] where P=(Fo^2^+2Fc^2^)/3'
_atom_sites_solution_hydrogens     geom
_atom_sites_solution_primary     direct
_atom_sites_solution_secondary     difmap
_refine_ls_shift/su_max     0.001
_refine_ls_shift/su_mean     0.000
_refine_diff_density_max     0.193
_refine_diff_density_min     -0.177
_refine_ls_extinction_method     none
_refine_ls_extinction_coef     ?
loop_
    _atom_type_symbol
    _atom_type_description
    _atom_type_scat_dispersion_real
    _atom_type_scat_dispersion_imag
    _atom_type_scat_source
    'C' 'C' 0.0033 0.0016
                         'International Tables Vol C Tables 4.2.6.8 and 6.1.1.4'
    'H' 'H' 0.0000 0.0000
                         'International Tables Vol C Tables 4.2.6.8 and 6.1.1.4'
    'N' 'N' 0.0061 0.0033
                         'International Tables Vol C Tables 4.2.6.8 and 6.1.1.4'
    'O' 'O' 0.0106 0.0060
                         'International Tables Vol C Tables 4.2.6.8 and 6.1.1.4'
_computing_data_collection     'SMART (Bruker, 1998)'
_computing_cell_refinement     'SAINT (Bruker, 1998)'
_computing_data_reduction     'SAINT (Bruker, 1998)'
_computing_structure_solution     'SHELXS97 (Sheldrick, 2008)'
_computing_structure_refinement     'SHELXL97 (Sheldrick, 2008)'
_computing_molecular_graphics     'XP in SHELXTL (Sheldrick, 2008)'
_computing_publication_material     'SHELXL97 (Sheldrick, 2008)'
loop_
    _atom_site_type_symbol
    _atom_site_label
    _atom_site_fract_x
    _atom_site_fract_y
    _atom_site_fract_z
    _atom_site_U_iso_or_equiv
    _atom_site_adp_type
    _atom_site_calc_flag
    _atom_site_refinement_flags
    _atom_site_occupancy
    _atom_site_symmetry_multiplicity
    _atom_site_disorder_assembly
    _atom_site_disorder_group
    O O1 0.88269(19) 0.71616(5) 1.05256(13) 0.0819(4) Uani d . 1 1 . .
    O O2 1.43164(19) 0.64241(7) 0.60151(14) 0.0970(5) Uani d . 1 1 . .
    O O3 1.36112(17) 0.67333(5) 0.40045(14) 0.0775(4) Uani d . 1 1 . .
    N N1 1.08187(17) 0.58456(5) 0.56329(12) 0.0554(3) Uani d . 1 1 . .
    N N2 0.91743(17) 0.56391(5) 0.51579(12) 0.0538(3) Uani d . 1 1 . .
    C C1 0.9991(4) 0.75363(9) 1.1249(2) 0.1030(8) Uani d . 1 1 . .
    H H1A 1.0928 0.7346 1.1799 0.155 Uiso calc R 1 1 . .
    H H1B 0.9279 0.7751 1.1767 0.155 Uiso calc R 1 1 . .
    H H1C 1.0555 0.7766 1.0674 0.155 Uiso calc R 1 1 . .
    C C2 0.9582(2) 0.68359(6) 0.96740(15) 0.0576(4) Uani d . 1 1 . .
    C C3 0.8353(2) 0.65104(7) 0.89121(16) 0.0600(4) Uani d . 1 1 . .
    H H3 0.7105 0.6526 0.8994 0.072 Uiso calc R 1 1 . .
    C C4 0.8966(2) 0.61650(6) 0.80360(15) 0.0560(4) Uani d . 1 1 . .
    H H4 0.8125 0.5949 0.7528 0.067 Uiso calc R 1 1 . .
    C C5 1.0821(2) 0.61327(6) 0.78944(14) 0.0513(4) Uani d . 1 1 . .
    C C6 1.2021(2) 0.64674(7) 0.86452(16) 0.0620(4) Uani d . 1 1 . .
    H H6 1.3265 0.6458 0.8551 0.074 Uiso calc R 1 1 . .
    C C7 1.1422(2) 0.68166(7) 0.95353(16) 0.0641(4) Uani d . 1 1 . .
    H H7 1.2258 0.7037 1.0036 0.077 Uiso calc R 1 1 . .
    C C8 1.1502(2) 0.57325(7) 0.69837(16) 0.0635(4) Uani d . 1 1 . .
    H H8A 1.2837 0.5738 0.7094 0.076 Uiso calc R 1 1 . .
    H H8B 1.1114 0.5374 0.7200 0.076 Uiso calc R 1 1 . .
    C C9 1.1513(2) 0.61647(6) 0.47571(16) 0.0559(4) Uani d . 1 1 . .
    C C10 1.3294(2) 0.64466(8) 0.50244(19) 0.0666(5) Uani d . 1 1 . .
    C C11 1.5375(3) 0.70117(9) 0.4111(2) 0.0885(7) Uani d . 1 1 . .
    H H11A 1.6373 0.6762 0.4374 0.106 Uiso calc R 1 1 . .
    H H11B 1.5415 0.7298 0.4745 0.106 Uiso calc R 1 1 . .
    C C12 1.5551(4) 0.72362(11) 0.2822(3) 0.1141(9) Uani d . 1 1 . .
    H H12A 1.5448 0.6951 0.2198 0.171 Uiso calc R 1 1 . .
    H H12B 1.6728 0.7408 0.2840 0.171 Uiso calc R 1 1 . .
    H H12C 1.4592 0.7495 0.2593 0.171 Uiso calc R 1 1 . .
    C C13 1.0262(2) 0.61579(6) 0.36636(16) 0.0565(4) Uani d . 1 1 . .
    H H13 1.0352 0.6336 0.2891 0.068 Uiso calc R 1 1 . .
    C C14 0.8824(2) 0.58284(6) 0.39496(14) 0.0493(4) Uani d . 1 1 . .
    C C15 0.7099(2) 0.56794(6) 0.31485(14) 0.0485(3) Uani d . 1 1 . .
    C C16 0.6829(2) 0.57760(7) 0.18385(16) 0.0659(5) Uani d . 1 1 . .
    H H16 0.7760 0.5936 0.1445 0.079 Uiso calc R 1 1 . .
    C C17 0.5193(3) 0.56376(8) 0.11051(17) 0.0725(5) Uani d . 1 1 . .
    H H17 0.5047 0.5704 0.0223 0.087 Uiso calc R 1 1 . .
    C C18 0.3767(2) 0.54022(6) 0.16490(16) 0.0592(4) Uani d . 1 1 . .
    C C19 0.4049(2) 0.52993(6) 0.29509(16) 0.0585(4) Uani d . 1 1 . .
    H H19 0.3123 0.5134 0.3341 0.070 Uiso calc R 1 1 . .
    C C20 0.5676(2) 0.54355(6) 0.36890(15) 0.0569(4) Uani d . 1 1 . .
    H H20 0.5825 0.5363 0.4569 0.068 Uiso calc R 1 1 . .
    C C21 0.1957(3) 0.52677(9) 0.08541(19) 0.0802(6) Uani d . 1 1 . .
    H H21A 0.1329 0.4998 0.1291 0.120 Uiso calc R 1 1 . .
    H H21B 0.2181 0.5133 0.0028 0.120 Uiso calc R 1 1 . .
    H H21C 0.1211 0.5586 0.0738 0.120 Uiso calc R 1 1 . .
loop_
    _atom_site_aniso_label
    _atom_site_aniso_U_11
    _atom_site_aniso_U_22
    _atom_site_aniso_U_33
    _atom_site_aniso_U_12
    _atom_site_aniso_U_13
    _atom_site_aniso_U_23
    O1 0.0878(9) 0.0836(9) 0.0793(8) -0.0158(7) 0.0288(7) -0.0257(7)
    O2 0.0658(8) 0.1384(13) 0.0840(10) -0.0265(8) -0.0014(7) -0.0224(9)
    O3 0.0556(7) 0.0793(8) 0.0982(10) -0.0196(6) 0.0123(7) -0.0081(7)
    N1 0.0511(7) 0.0554(7) 0.0582(8) 0.0025(6) 0.0013(6) -0.0091(6)
    N2 0.0500(7) 0.0516(7) 0.0588(8) -0.0014(6) 0.0028(6) -0.0052(6)
    C1 0.128(2) 0.0880(15) 0.1008(16) -0.0380(14) 0.0435(14) -0.0397(13)
    C2 0.0673(10) 0.0547(9) 0.0516(9) -0.0087(8) 0.0112(7) 0.0018(7)
    C3 0.0532(9) 0.0632(10) 0.0642(10) -0.0085(8) 0.0104(8) 0.0016(8)
    C4 0.0545(9) 0.0524(8) 0.0583(9) -0.0097(7) -0.0032(7) 0.0014(7)
    C5 0.0542(9) 0.0478(8) 0.0490(8) 0.0021(7) -0.0042(6) 0.0061(6)
    C6 0.0476(9) 0.0735(11) 0.0622(10) -0.0030(8) -0.0030(7) -0.0022(8)
    C7 0.0627(10) 0.0691(10) 0.0584(9) -0.0155(8) -0.0007(8) -0.0095(8)
    C8 0.0607(10) 0.0592(9) 0.0665(10) 0.0116(8) -0.0080(8) -0.0016(8)
    C9 0.0482(8) 0.0564(9) 0.0643(10) -0.0028(7) 0.0113(7) -0.0149(7)
    C10 0.0503(9) 0.0732(11) 0.0767(12) -0.0049(8) 0.0104(9) -0.0244(10)
    C11 0.0576(11) 0.0855(13) 0.1256(19) -0.0235(10) 0.0243(11) -0.0262(13)
    C12 0.0986(18) 0.1104(18) 0.142(2) -0.0398(15) 0.0482(16) -0.0131(16)
    C13 0.0533(9) 0.0593(9) 0.0582(9) -0.0068(7) 0.0120(7) -0.0067(7)
    C14 0.0486(8) 0.0466(8) 0.0532(8) 0.0003(6) 0.0088(6) -0.0070(6)
    C15 0.0487(8) 0.0434(7) 0.0535(8) -0.0011(6) 0.0072(6) -0.0031(6)
    C16 0.0593(10) 0.0797(11) 0.0590(10) -0.0138(9) 0.0082(8) 0.0101(8)
    C17 0.0699(11) 0.0911(13) 0.0535(10) -0.0144(10) -0.0031(8) 0.0134(9)
    C18 0.0558(9) 0.0548(9) 0.0639(10) -0.0049(7) -0.0034(8) 0.0031(8)
    C19 0.0534(9) 0.0594(9) 0.0623(10) -0.0107(7) 0.0063(7) 0.0046(7)
    C20 0.0584(10) 0.0602(9) 0.0517(9) -0.0082(7) 0.0057(7) 0.0040(7)
    C21 0.0678(12) 0.0881(13) 0.0785(13) -0.0158(10) -0.0143(10) 0.0097(10)
_geom_special_details
;
All e.s.d.'s (except the e.s.d. in the dihedral angle between two l.s. planes)
are estimated using the full covariance matrix. The cell e.s.d.'s are taken
into account individually in the estimation of e.s.d.'s in distances, angles
and torsion angles; correlations between e.s.d.'s in cell parameters are only
used when they are defined by crystal symmetry. An approximate (isotropic)
treatment of cell e.s.d.'s is used for estimating e.s.d.'s involving l.s.
planes.
;
loop_
    _geom_bond_atom_site_label_1
    _geom_bond_atom_site_label_2
    _geom_bond_site_symmetry_2
    _geom_bond_distance
    _geom_bond_publ_flag
    O1 C2 . 1.371(2) ?
    O1 C1 . 1.413(2) ?
    O2 C10 . 1.199(2) ?
    O3 C10 . 1.327(2) ?
    O3 C11 . 1.457(2) ?
    N1 N2 . 1.3442(17) ?
    N1 C9 . 1.358(2) ?
    N1 C8 . 1.464(2) ?
    N2 C14 . 1.341(2) ?
    C1 H1A . 0.9600 ?
    C1 H1B . 0.9600 ?
    C1 H1C . 0.9600 ?
    C2 C7 . 1.375(2) ?
    C2 C3 . 1.383(2) ?
    C3 C4 . 1.372(2) ?
    C3 H3 . 0.9300 ?
    C4 C5 . 1.388(2) ?
    C4 H4 . 0.9300 ?
    C5 C6 . 1.379(2) ?
    C5 C8 . 1.505(2) ?
    C6 C7 . 1.383(2) ?
    C6 H6 . 0.9300 ?
    C7 H7 . 0.9300 ?
    C8 H8A . 0.9700 ?
    C8 H8B . 0.9700 ?
    C9 C13 . 1.370(2) ?
    C9 C10 . 1.475(2) ?
    C11 C12 . 1.479(3) ?
    C11 H11A . 0.9700 ?
    C11 H11B . 0.9700 ?
    C12 H12A . 0.9600 ?
    C12 H12B . 0.9600 ?
    C12 H12C . 0.9600 ?
    C13 C14 . 1.396(2) ?
    C13 H13 . 0.9300 ?
    C14 C15 . 1.471(2) ?
    C15 C16 . 1.379(2) ?
    C15 C20 . 1.387(2) ?
    C16 C17 . 1.381(2) ?
    C16 H16 . 0.9300 ?
    C17 C18 . 1.382(2) ?
    C17 H17 . 0.9300 ?
    C18 C19 . 1.374(2) ?
    C18 C21 . 1.509(2) ?
    C19 C20 . 1.377(2) ?
    C19 H19 . 0.9300 ?
    C20 H20 . 0.9300 ?
    C21 H21A . 0.9600 ?
    C21 H21B . 0.9600 ?
    C21 H21C . 0.9600 ?
loop_
    _geom_angle_atom_site_label_1
    _geom_angle_atom_site_label_2
    _geom_angle_atom_site_label_3
    _geom_angle_site_symmetry_1
    _geom_angle_site_symmetry_3
    _geom_angle
    _geom_angle_publ_flag
    C2 O1 C1 . . 118.00(15) ?
    C10 O3 C11 . . 115.99(16) ?
    N2 N1 C9 . . 111.65(13) ?
    N2 N1 C8 . . 117.54(14) ?
    C9 N1 C8 . . 130.63(14) ?
    C14 N2 N1 . . 105.56(12) ?
    O1 C1 H1A . . 109.5 ?
    O1 C1 H1B . . 109.5 ?
    H1A C1 H1B . . 109.5 ?
    O1 C1 H1C . . 109.5 ?
    H1A C1 H1C . . 109.5 ?
    H1B C1 H1C . . 109.5 ?
    O1 C2 C7 . . 124.91(15) ?
    O1 C2 C3 . . 115.53(15) ?
    C7 C2 C3 . . 119.57(15) ?
    C4 C3 C2 . . 120.29(16) ?
    C4 C3 H3 . . 119.9 ?
    C2 C3 H3 . . 119.9 ?
    C3 C4 C5 . . 121.11(14) ?
    C3 C4 H4 . . 119.4 ?
    C5 C4 H4 . . 119.4 ?
    C6 C5 C4 . . 117.76(15) ?
    C6 C5 C8 . . 121.24(15) ?
    C4 C5 C8 . . 120.97(14) ?
    C5 C6 C7 . . 121.74(16) ?
    C5 C6 H6 . . 119.1 ?
    C7 C6 H6 . . 119.1 ?
    C2 C7 C6 . . 119.52(15) ?
    C2 C7 H7 . . 120.2 ?
    C6 C7 H7 . . 120.2 ?
    N1 C8 C5 . . 112.58(12) ?
    N1 C8 H8A . . 109.1 ?
    C5 C8 H8A . . 109.1 ?
    N1 C8 H8B . . 109.1 ?
    C5 C8 H8B . . 109.1 ?
    H8A C8 H8B . . 107.8 ?
    N1 C9 C13 . . 106.68(13) ?
    N1 C9 C10 . . 123.21(15) ?
    C13 C9 C10 . . 130.11(16) ?
    O2 C10 O3 . . 124.36(17) ?
    O2 C10 C9 . . 125.51(19) ?
    O3 C10 C9 . . 110.13(15) ?
    O3 C11 C12 . . 106.82(18) ?
    O3 C11 H11A . . 110.4 ?
    C12 C11 H11A . . 110.4 ?
    O3 C11 H11B . . 110.4 ?
    C12 C11 H11B . . 110.4 ?
    H11A C11 H11B . . 108.6 ?
    C11 C12 H12A . . 109.5 ?
    C11 C12 H12B . . 109.5 ?
    H12A C12 H12B . . 109.5 ?
    C11 C12 H12C . . 109.5 ?
    H12A C12 H12C . . 109.5 ?
    H12B C12 H12C . . 109.5 ?
    C9 C13 C14 . . 105.70(14) ?
    C9 C13 H13 . . 127.1 ?
    C14 C13 H13 . . 127.1 ?
    N2 C14 C13 . . 110.41(13) ?
    N2 C14 C15 . . 119.64(13) ?
    C13 C14 C15 . . 129.95(14) ?
    C16 C15 C20 . . 117.46(14) ?
    C16 C15 C14 . . 121.64(14) ?
    C20 C15 C14 . . 120.90(14) ?
    C15 C16 C17 . . 120.77(16) ?
    C15 C16 H16 . . 119.6 ?
    C17 C16 H16 . . 119.6 ?
    C16 C17 C18 . . 121.67(16) ?
    C16 C17 H17 . . 119.2 ?
    C18 C17 H17 . . 119.2 ?
    C19 C18 C17 . . 117.44(15) ?
    C19 C18 C21 . . 120.94(16) ?
    C17 C18 C21 . . 121.62(16) ?
    C18 C19 C20 . . 121.25(15) ?
    C18 C19 H19 . . 119.4 ?
    C20 C19 H19 . . 119.4 ?
    C19 C20 C15 . . 121.40(15) ?
    C19 C20 H20 . . 119.3 ?
    C15 C20 H20 . . 119.3 ?
    C18 C21 H21A . . 109.5 ?
    C18 C21 H21B . . 109.5 ?
    H21A C21 H21B . . 109.5 ?
    C18 C21 H21C . . 109.5 ?
    H21A C21 H21C . . 109.5 ?
    H21B C21 H21C . . 109.5 ?
loop_
    _geom_torsion_atom_site_label_1
    _geom_torsion_atom_site_label_2
    _geom_torsion_atom_site_label_3
    _geom_torsion_atom_site_label_4
    _geom_torsion_site_symmetry_1
    _geom_torsion_site_symmetry_2
    _geom_torsion_site_symmetry_3
    _geom_torsion_site_symmetry_4
    _geom_torsion
    _geom_torsion_publ_flag
    C9 N1 N2 C14 . . . . 0.47(16) ?
    C8 N1 N2 C14 . . . . 176.15(12) ?
    C1 O1 C2 C7 . . . . 5.1(3) ?
    C1 O1 C2 C3 . . . . -174.62(18) ?
    O1 C2 C3 C4 . . . . -179.36(15) ?
    C7 C2 C3 C4 . . . . 0.9(2) ?
    C2 C3 C4 C5 . . . . 0.1(2) ?
    C3 C4 C5 C6 . . . . -1.3(2) ?
    C3 C4 C5 C8 . . . . 176.70(14) ?
    C4 C5 C6 C7 . . . . 1.5(2) ?
    C8 C5 C6 C7 . . . . -176.49(15) ?
    O1 C2 C7 C6 . . . . 179.58(16) ?
    C3 C2 C7 C6 . . . . -0.7(3) ?
    C5 C6 C7 C2 . . . . -0.5(3) ?
    N2 N1 C8 C5 . . . . -86.72(17) ?
    C9 N1 C8 C5 . . . . 88.0(2) ?
    C6 C5 C8 N1 . . . . -116.20(17) ?
    C4 C5 C8 N1 . . . . 65.9(2) ?
    N2 N1 C9 C13 . . . . -0.65(17) ?
    C8 N1 C9 C13 . . . . -175.60(15) ?
    N2 N1 C9 C10 . . . . 179.54(14) ?
    C8 N1 C9 C10 . . . . 4.6(2) ?
    C11 O3 C10 O2 . . . . 3.2(3) ?
    C11 O3 C10 C9 . . . . -176.93(14) ?
    N1 C9 C10 O2 . . . . 0.7(3) ?
    C13 C9 C10 O2 . . . . -179.11(18) ?
    N1 C9 C10 O3 . . . . -179.23(14) ?
    C13 C9 C10 O3 . . . . 1.0(2) ?
    C10 O3 C11 C12 . . . . 172.00(18) ?
    N1 C9 C13 C14 . . . . 0.54(17) ?
    C10 C9 C13 C14 . . . . -179.66(16) ?
    N1 N2 C14 C13 . . . . -0.10(16) ?
    N1 N2 C14 C15 . . . . -179.65(12) ?
    C9 C13 C14 N2 . . . . -0.28(17) ?
    C9 C13 C14 C15 . . . . 179.21(14) ?
    N2 C14 C15 C16 . . . . -167.43(15) ?
    C13 C14 C15 C16 . . . . 13.1(2) ?
    N2 C14 C15 C20 . . . . 12.6(2) ?
    C13 C14 C15 C20 . . . . -166.84(15) ?
    C20 C15 C16 C17 . . . . 0.5(3) ?
    C14 C15 C16 C17 . . . . -179.41(16) ?
    C15 C16 C17 C18 . . . . 0.5(3) ?
    C16 C17 C18 C19 . . . . -1.4(3) ?
    C16 C17 C18 C21 . . . . 177.98(18) ?
    C17 C18 C19 C20 . . . . 1.3(3) ?
    C21 C18 C19 C20 . . . . -178.05(17) ?
    C18 C19 C20 C15 . . . . -0.3(3) ?
    C16 C15 C20 C19 . . . . -0.6(2) ?
    C14 C15 C20 C19 . . . . 179.35(14) ?
data_global
_journal_date_recd_electronic     2011-03-13
_journal_date_accepted     2011-04-02
_journal_name_full     'Acta Crystallographica, Section E'
_journal_year     2011
_journal_volume     67
_journal_issue      5
_journal_page_first     o1084
_journal_page_last     o1084
_journal_paper_category     QO
_journal_coeditor_code     JH2273
_publ_contact_author_name     'Chuan-Xing Shi'
_publ_contact_author_address
;
Henan Chemical Industry Research Institute Co. Ltd, Zheng zhou, 450052,
People's Republic of China,
;
_publ_contact_author_email     yunman_xie@yahoo.cn
_publ_contact_author_fax     ?
_publ_contact_author_phone     ?
_publ_section_title
;
Ethyl 1-(4-methoxybenzyl)-3-<i>p</i>-tolyl-1<i>H</i>-pyrazole-5-carboxylate
;
loop_
    _publ_author_name
    _publ_author_footnote
    _publ_author_address
    'Shi, Chuan-Xing' .
;
Henan Chemical Industry Research Institute Co. Ltd, Zheng Zhou 450052,
People's Republic of China
;
    'Xie, Yun-Man' .
;
Henan Chemical Industry Research Institute Co. Ltd, Zheng Zhou 450052,
People's Republic of China
;
