# Supplementary material for: Ethyl 1-(4-meth­oxy­benz­yl)-3-p-tolyl-1H-pyrazole-5-carboxyl­ate
Source: Acta Crystallogr Sect E Struct Rep Online. 2011 Apr 13;67(Pt 5):o1084. doi: 10.1107/S1600536811012311 (PMC3089161; doi:10.1107/S1600536811012311)
Supplement: Supplementary file 2 [file e-67-o1084-Isup2.hkl]

# 
# h,k,l, Fc-squared, Fo-squared, sigma(Fo-squared) and status flag 
# 
data_I
_shelx_title ' 1 in P2(1)/c' 
_shelx_refln_list_code          4 
_shelx_F_calc_maximum      164.35 
_exptl_crystal_F_000       744.00 
_reflns_d_resolution_high  0.8394 
 
loop_ 
 _symmetry_equiv_pos_as_xyz 
 'x, y, z' 
 '-x, y+1/2, -z+1/2' 
 '-x, -y, -z' 
 'x, -y-1/2, z-1/2' 
 
_cell_length_a     7.3272 
_cell_length_b    24.8129 
_cell_length_c    10.4556 
_cell_angle_alpha  90.000 
_cell_angle_beta   97.391 
_cell_angle_gamma  90.000 
 
_shelx_F_squared_multiplier     1.000 
 
loop_ 
 _refln_index_h 
 _refln_index_k 
 _refln_index_l 
 _refln_F_squared_calc 
 _refln_F_squared_meas 
 _refln_F_squared_sigma 
 _refln_observed_status 
   1   0   0     3340.51     3030.16     55.83 o 
   2   0   0     4759.00     4424.82     80.62 o 
   3   0   0     1052.88     1064.98     20.49 o 
   4   0   0     3339.20     3456.40     45.77 o 
   5   0   0      176.12      193.86      3.22 o 
   6   0   0        0.01       -0.18      0.74 o 
   7   0   0        9.30       13.25      2.18 o 
   8   0   0       24.84       25.05      2.89 o 
   1   1   0      661.84      633.15      6.02 o 
   2   1   0      394.59      393.99      4.68 o 
   3   1   0       55.10       56.68      1.68 o 
   4   1   0        5.03        9.95      0.90 o 
   5   1   0      260.32      265.47      2.61 o 
   6   1   0      302.78      286.39      3.16 o 
   7   1   0        0.01       -0.82      0.99 o 
   8   1   0        1.05        1.37      1.19 o 
   1   2   0      458.05      425.50      7.62 o 
   2   2   0     1253.32     1237.65     11.64 o 
   3   2   0       12.76       16.83      0.60 o 
   4   2   0      103.78      110.08      1.75 o 
   5   2   0       20.11       18.94      0.85 o 
   6   2   0      117.96      127.46      2.44 o 
   7   2   0        0.91       -0.05      0.64 o 
   8   2   0        4.25        4.09      1.29 o 
   1   3   0      957.33      879.25     11.98 o 
   2   3   0      510.69      512.36      5.95 o 
   3   3   0     1528.11     1594.98     15.04 o 
   4   3   0      360.26      344.54      3.93 o 
   5   3   0        3.34        5.43      1.21 o 
   6   3   0      157.88      144.96      4.06 o 
   7   3   0       14.45       12.79      1.01 o 
   8   3   0        7.13        3.98      1.89 o 
   0   4   0     6974.30     6455.49    117.98 o 
   1   4   0     4613.66     4365.79     46.91 o 
   2   4   0      530.69      509.52      5.92 o 
   3   4   0        2.52        4.48      0.42 o 
   4   4   0      346.73      412.87      5.36 o 
   5   4   0      149.81      157.49      2.78 o 
   6   4   0       30.69       29.36      1.27 o 
   7   4   0        0.99        0.62      0.71 o 
   8   4   0        8.42        7.35      1.49 o 
   1   5   0     3760.96     3667.70     39.64 o 
   2   5   0     1554.91     1501.39     16.39 o 
   3   5   0      644.23      618.38      8.35 o 
   4   5   0       36.26       38.72      1.12 o 
   5   5   0      116.86      111.75      5.58 o 
   6   5   0      176.23      167.86      4.17 o 
   7   5   0       41.62       47.03      1.95 o 
   8   5   0       31.20       35.57      2.31 o 
   0   6   0     2895.20     2748.60     90.26 o 
   1   6   0     4907.00     4664.53     43.08 o 
   2   6   0     1677.51     1631.29     15.46 o 
   3   6   0       78.10      107.33      1.78 o 
   4   6   0       45.13       46.62      1.19 o 
   5   6   0     1488.34     1462.95     20.93 o 
   6   6   0       60.05       58.72      3.36 o 
   7   6   0        2.83        6.13      1.05 o 
   8   6   0        1.71        3.70      0.93 o 
   1   7   0     1475.69     1351.83     12.83 o 
   2   7   0     1214.76     1194.92     11.52 o 
   3   7   0      166.14      204.09      2.86 o 
   4   7   0      121.40      103.69      1.87 o 
   5   7   0      902.08      840.95     12.98 o 
   6   7   0       23.20       25.26      1.84 o 
   7   7   0      109.93      104.38      2.84 o 
   8   7   0        7.02        6.43      1.04 o 
   0   8   0     2595.44     2524.83     66.61 o 
   1   8   0     1187.32     1139.38     10.94 o 
   2   8   0        7.74       16.77      0.53 o 
   3   8   0        4.83        5.50      0.35 o 
   4   8   0      155.77      162.65      6.98 o 
   5   8   0      310.75      308.18      6.06 o 
   6   8   0        2.97        1.66      1.23 o 
   7   8   0        2.22        1.95      0.88 o 
   8   8   0        0.16       -0.70      0.91 o 
   1   9   0     3091.32     3131.30     29.10 o 
   2   9   0     1084.45     1042.53     10.20 o 
   3   9   0      177.51      197.35      2.37 o 
   4   9   0        0.46        1.12      0.52 o 
   5   9   0       95.57      110.43      3.27 o 
   6   9   0        5.66        9.51      2.39 o 
   7   9   0       12.49       12.47      1.59 o 
   8   9   0        3.70        3.76      1.14 o 
   0  10   0     1190.01     1213.94     24.99 o 
   1  10   0     2768.10     2730.22     25.51 o 
   2  10   0       88.70       92.70      1.44 o 
   3  10   0       87.32       81.10      1.45 o 
   4  10   0        4.71        4.36      1.02 o 
   5  10   0      304.77      306.38      6.14 o 
   6  10   0       20.89       23.20      1.89 o 
   7  10   0        2.85        2.12      1.26 o 
   8  10   0        8.97        7.64      1.35 o 
   1  11   0      408.29      406.73      5.11 o 
   2  11   0      131.11      133.77      1.89 o 
   3  11   0       53.10       44.22      1.36 o 
   4  11   0       95.15      103.07      2.92 o 
   5  11   0       11.28       11.96      1.47 o 
   6  11   0        0.01       -1.32      0.88 o 
   7  11   0        8.77       10.24      1.67 o 
   8  11   0       24.84       27.06      2.83 o 
   0  12   0       26.86       41.10      1.36 o 
   1  12   0      388.23      354.84      4.63 o 
   2  12   0      540.61      523.92      5.61 o 
   3  12   0      208.30      215.57      3.52 o 
   4  12   0        2.71        0.55      1.04 o 
   5  12   0       55.01       53.18      3.61 o 
   6  12   0       58.00       63.28      5.21 o 
   7  12   0        6.83       10.54      1.85 o 
   1  13   0      741.02      740.56      7.62 o 
   2  13   0       39.29       39.93      1.01 o 
   3  13   0      431.97      457.49      6.24 o 
   4  13   0        1.53       -0.39      0.83 o 
   5  13   0        3.40        6.53      2.36 o 
   6  13   0       17.36       19.48      1.78 o 
   7  13   0        6.22        5.32      1.43 o 
   0  14   0      125.77      100.95      3.10 o 
   1  14   0       62.19       68.02      1.37 o 
   2  14   0      341.28      365.97      4.27 o 
   3  14   0      356.87      367.66      5.31 o 
   4  14   0       33.26       38.29      1.93 o 
   5  14   0      389.09      371.88      7.27 o 
   6  14   0        5.50        4.31      1.38 o 
   7  14   0        3.91        4.19      1.46 o 
   1  15   0      101.67      120.49      1.96 o 
   2  15   0      161.60      162.44      2.91 o 
   3  15   0        9.05        7.23      0.81 o 
   4  15   0       14.69       10.29      2.26 o 
   5  15   0      281.61      290.77      6.25 o 
   6  15   0       25.38       26.21      2.12 o 
   7  15   0        0.12       -0.02      1.27 o 
   0  16   0       28.72       25.70      2.02 o 
   1  16   0      442.75      415.28      4.83 o 
   2  16   0      175.57      182.51      3.19 o 
   3  16   0       72.88       75.38      2.00 o 
   4  16   0      129.66      133.56      3.68 o 
   5  16   0      185.38      178.62      4.65 o 
   6  16   0        9.62        7.51      1.90 o 
   7  16   0        4.47        2.80      1.91 o 
   1  17   0        0.07        1.26      0.73 o 
   2  17   0      108.49      102.03      3.54 o 
   3  17   0        2.47        2.41      0.69 o 
   4  17   0      222.74      227.02     10.15 o 
   5  17   0        0.31        1.32      1.15 o 
   6  17   0       15.34       18.04      3.57 o 
   7  17   0        1.88        1.29      1.80 o 
   0  18   0       49.51       56.13      1.98 o 
   1  18   0       43.07       41.55      1.23 o 
   2  18   0       38.56       40.80      1.51 o 
   3  18   0        1.08        0.28      0.66 o 
   4  18   0        0.33        1.04      1.39 o 
   5  18   0       20.18       23.84      1.90 o 
   6  18   0        1.30        2.04      1.37 o 
   1  19   0       52.46       63.66      1.83 o 
   2  19   0       25.68       26.86      1.30 o 
   3  19   0        0.15       -0.56      0.64 o 
   4  19   0       74.65       65.30      2.22 o 
   5  19   0       16.02       13.69      2.69 o 
   6  19   0        0.11       -0.05      1.22 o 
   0  20   0      342.42      369.56      6.62 o 
   1  20   0       74.58       84.17      2.12 o 
   2  20   0        2.73        4.63      0.84 o 
   3  20   0        0.00       -0.54      0.74 o 
   4  20   0       63.50       71.77      2.32 o 
   5  20   0       28.09       25.11      2.08 o 
   6  20   0        0.14       -1.10      1.20 o 
   1  21   0       41.17       48.52      1.69 o 
   2  21   0        4.88        3.81      1.03 o 
   3  21   0       13.78       14.07      1.60 o 
   4  21   0        2.21        2.93      0.98 o 
   5  21   0        4.32        2.84      1.29 o 
   6  21   0        0.17        0.39      1.29 o 
   0  22   0      130.23      125.87      3.39 o 
   1  22   0       94.94       95.88      2.99 o 
   2  22   0        0.08        0.59      0.78 o 
   3  22   0       10.23        7.74      1.32 o 
   4  22   0       10.58       10.87      1.41 o 
   5  22   0       18.30       17.22      1.86 o 
   1  23   0        0.01        0.38      0.74 o 
   2  23   0       14.34       12.62      1.22 o 
   3  23   0       46.66       48.84      2.02 o 
   4  23   0        8.96        7.66      1.16 o 
   5  23   0        7.06        8.63      1.60 o 
   0  24   0        0.58        3.31      1.57 o 
   1  24   0        1.39        0.83      0.82 o 
   2  24   0       16.82       16.29      1.31 o 
   3  24   0        2.93        2.95      1.06 o 
   4  24   0       29.79       25.24      1.68 o 
   5  24   0        1.75        1.58      1.32 o 
   1  25   0        1.44        2.76      1.00 o 
   2  25   0        5.56        5.17      1.10 o 
   3  25   0        6.56        4.93      1.16 o 
   4  25   0       30.39       34.79      3.67 o 
   0  26   0      178.01      185.60      6.66 o 
   1  26   0       25.59       33.78      2.17 o 
   2  26   0        0.04       -1.02      0.87 o 
   3  26   0        6.73        6.85      1.27 o 
   4  26   0       28.23       29.25      1.89 o 
   1  27   0        2.00        3.58      1.52 o 
   2  27   0       12.69       13.47      1.44 o 
   3  27   0        0.79       -0.30      1.10 o 
   0  28   0      118.13      118.81      5.38 o 
   1  28   0        0.44        1.06      1.46 o 
   2  28   0        3.02        6.70      1.28 o 
   1  29   0        6.64        6.08      1.63 o 
  -8   1   1       18.36       17.90      1.88 o 
  -7   1   1       87.51       83.82      2.89 o 
  -6   1   1      915.75      913.39      8.58 o 
  -5   1   1        0.63        1.43      0.45 o 
  -4   1   1      308.10      315.46      3.73 o 
  -3   1   1      464.59      471.61      5.71 o 
  -2   1   1     2407.42     2343.27     25.08 o 
  -1   1   1     1247.77     1218.98     16.07 o 
   0   1   1     3152.33     3000.60     39.31 o 
   1   1   1      812.97      771.01      8.38 o 
   2   1   1      730.03      751.63      8.39 o 
   3   1   1      610.25      638.46      7.43 o 
   4   1   1      524.33      583.14      6.24 o 
   5   1   1      363.03      342.02      4.22 o 
   6   1   1       48.72       45.70      1.51 o 
   7   1   1        0.03       -1.50      1.00 o 
   8   1   1        0.36        0.41      1.13 o 
  -8   2   1       46.83       41.45      1.93 o 
  -7   2   1      122.31      111.73      3.38 o 
  -6   2   1      102.92       94.36      5.57 o 
  -5   2   1       37.67       32.71      1.51 o 
  -4   2   1      583.99      657.52      7.91 o 
  -3   2   1     4735.73     4813.25     51.10 o 
  -2   2   1       19.75       19.22      0.50 o 
  -1   2   1     1549.62     1396.33     23.73 o 
   0   2   1       80.68       72.32      1.71 o 
   1   2   1    14363.69    11923.69    109.03 o 
   2   2   1      489.36      457.77      4.69 o 
   3   2   1      221.92      255.79      3.48 o 
   4   2   1        0.83        0.99      0.40 o 
   5   2   1       76.54       76.85      1.66 o 
   6   2   1       30.22       28.57      1.22 o 
   7   2   1       12.72       13.99      1.24 o 
   8   2   1        0.05        0.01      1.63 o 
  -8   3   1        1.33        2.91      1.25 o 
  -7   3   1       37.56       41.79      1.83 o 
  -6   3   1       94.80       92.41      2.56 o 
  -5   3   1      193.20      200.58      2.74 o 
  -4   3   1      379.35      370.66      4.88 o 
  -3   3   1     1367.72     1357.38     15.00 o 
  -2   3   1      180.76      182.29      2.10 o 
  -1   3   1     5374.21     4955.84     67.12 o 
   0   3   1      221.44      197.53      2.38 o 
   1   3   1    11695.67    10460.24     85.66 o 
   2   3   1      515.39      538.89      6.29 o 
   3   3   1      147.06      123.90      1.64 o 
   4   3   1      471.63      493.85      5.45 o 
   5   3   1        0.15       -0.17      0.45 o 
   6   3   1       12.06       13.45      1.10 o 
   7   3   1        0.13       -0.24      0.72 o 
   8   3   1        6.57        7.59      1.57 o 
  -8   4   1        3.69        1.74      1.20 o 
  -7   4   1       94.41       93.04      2.24 o 
  -6   4   1       24.06       23.46      1.69 o 
  -5   4   1      120.15      113.46      1.85 o 
  -4   4   1       88.27      115.35      1.70 o 
  -3   4   1      245.46      248.99      2.91 o 
  -2   4   1      234.61      205.04      2.30 o 
  -1   4   1     5832.84     5303.55    104.18 o 
   0   4   1     3068.72     2977.46     31.30 o 
   1   4   1       65.44       60.12      1.01 o 
   2   4   1      479.47      465.66      5.54 o 
   3   4   1     1226.41     1252.86     14.03 o 
   4   4   1      549.66      543.37      5.33 o 
   5   4   1        2.33        3.33      0.56 o 
   6   4   1       61.73       64.09      2.06 o 
   7   4   1        1.91        1.16      0.85 o 
   8   4   1        3.20        5.39      2.86 o 
  -8   5   1        0.18       -1.34      1.57 o 
  -7   5   1        9.42        7.38      0.98 o 
  -6   5   1        0.55        0.50      0.75 o 
  -5   5   1      196.11      195.03      3.38 o 
  -4   5   1       20.76       19.74      0.74 o 
  -3   5   1      609.72      620.73      5.56 o 
  -2   5   1      162.77      167.71      2.45 o 
  -1   5   1    27010.92    23032.99   1641.28 o 
   0   5   1     6993.61     6425.66    121.89 o 
   1   5   1     4700.45     4391.66     40.51 o 
   2   5   1       39.00       36.70      0.98 o 
   3   5   1      334.09      368.69      4.75 o 
   4   5   1      825.93      851.19     10.09 o 
   5   5   1        0.40        0.37      0.55 o 
   6   5   1       15.72       14.25      1.21 o 
   7   5   1       20.52       23.21      2.05 o 
   8   5   1        0.46        1.48      1.30 o 
  -8   6   1       25.89       23.40      2.78 o 
  -7   6   1       35.94       33.52      4.72 o 
  -6   6   1       26.28       29.74      3.30 o 
  -5   6   1       12.20       15.03      1.00 o 
  -4   6   1        1.50        3.32      0.47 o 
  -3   6   1     1499.90     1517.09     14.56 o 
  -2   6   1      399.48      381.61      4.05 o 
  -1   6   1    13860.63    12002.19    189.91 o 
   0   6   1    17454.18    14639.21    447.72 o 
   1   6   1      173.36      155.16      1.88 o 
   2   6   1        6.87       10.78      0.55 o 
   3   6   1       23.50       33.66      0.95 o 
   4   6   1      966.96      980.23     11.43 o 
   5   6   1        0.35       -0.87      0.58 o 
   6   6   1      231.95      237.11      4.26 o 
   7   6   1        9.00       10.52      1.62 o 
   8   6   1        2.43        2.38      0.88 o 
  -8   7   1        0.01       -1.03      0.69 o 
  -7   7   1        1.78       -0.36      1.11 o 
  -6   7   1      550.64      549.05      8.09 o 
  -5   7   1       59.38       56.72      3.47 o 
  -4   7   1       51.98       54.62      1.46 o 
  -3   7   1       12.13       16.24      0.74 o 
  -2   7   1       11.34        9.00      0.87 o 
  -1   7   1    11631.75    10332.56    222.56 o 
   0   7   1      220.73      231.32      6.28 o 
   1   7   1       96.77       94.98      1.44 o 
   2   7   1      216.25      223.89      2.65 o 
   3   7   1      968.12     1003.38     11.74 o 
   4   7   1       12.35       18.16      1.31 o 
   5   7   1        3.35        1.43      1.36 o 
   6   7   1       47.90       47.58      1.93 o 
   7   7   1       38.60       38.07      1.89 o 
   8   7   1       26.24       28.21      1.77 o 
  -8   8   1        4.30        3.51      1.40 o 
  -7   8   1        7.84        6.25      1.42 o 
  -6   8   1      134.41      145.95      6.98 o 
  -5   8   1       51.07       54.22      1.95 o 
  -4   8   1      181.64      199.41      3.22 o 
  -3   8   1      256.47      256.68      3.61 o 
  -2   8   1     1385.29     1341.82     15.03 o 
  -1   8   1      217.21      192.86      2.25 o 
   0   8   1        3.58        3.70      0.38 o 
   1   8   1      151.17      166.01      2.38 o 
   2   8   1     2574.82     2630.79     24.65 o 
   3   8   1      167.90      191.09      2.84 o 
   4   8   1      260.08      264.86      3.82 o 
   5   8   1       50.70       51.25      2.31 o 
   6   8   1       19.82       22.35      1.45 o 
   7   8   1       26.78       31.73      1.76 o 
   8   8   1        2.15        3.64      1.13 o 
  -8   9   1        8.51       13.79      1.81 o 
  -7   9   1        2.93        2.48      1.27 o 
  -6   9   1      438.69      421.47      7.86 o 
  -5   9   1       22.15       19.90      1.88 o 
  -4   9   1      350.35      336.17      4.74 o 
  -3   9   1       18.07       18.81      1.11 o 
  -2   9   1       20.02       23.58      0.89 o 
  -1   9   1       15.33        7.14      0.63 o 
   0   9   1       17.50       11.61      0.48 o 
   1   9   1      169.19      188.20      2.32 o 
   2   9   1      523.39      521.75      6.14 o 
   3   9   1      655.74      680.20     10.35 o 
   4   9   1      374.95      358.94      6.50 o 
   5   9   1      157.62      146.76      3.86 o 
   6   9   1       43.15       42.17      1.83 o 
   7   9   1       47.35       48.91      2.17 o 
   8   9   1       17.40       20.58      1.70 o 
  -8  10   1       10.40        9.71      1.68 o 
  -7  10   1        0.07        1.54      1.23 o 
  -6  10   1      223.52      220.85      5.12 o 
  -5  10   1      167.15      146.56      6.31 o 
  -4  10   1        3.71        3.83      1.06 o 
  -3  10   1       14.66       19.70      1.32 o 
  -2  10   1     2345.58     2237.67     61.47 o 
  -1  10   1       71.50       72.09      1.20 o 
   0  10   1       28.48       23.47      1.01 o 
   1  10   1        7.74        9.59      0.49 o 
   2  10   1      382.02      401.53      5.09 o 
   3  10   1      491.63      498.93      6.24 o 
   4  10   1        0.39        1.07      0.83 o 
   5  10   1      666.71      618.27     10.38 o 
   6  10   1      204.95      200.28      3.51 o 
   7  10   1       49.68       52.66      2.35 o 
   8  10   1        6.60        8.66      1.41 o 
  -8  11   1       29.62       38.55      2.59 o 
  -7  11   1       79.33       77.08      4.87 o 
  -6  11   1        0.09        3.67      1.23 o 
  -5  11   1      198.49      195.59      6.55 o 
  -4  11   1        6.41       10.46      1.19 o 
  -3  11   1       53.13       44.49      0.99 o 
  -2  11   1        4.96        3.99      2.37 o 
  -1  11   1      362.02      346.00      3.85 o 
   0  11   1        0.00        0.11      0.24 o 
   1  11   1       17.81       13.59      0.59 o 
   2  11   1     1085.89     1154.32     11.39 o 
   3  11   1      100.04      128.17      2.20 o 
   4  11   1      521.15      568.94      9.42 o 
   5  11   1       44.51       50.88      2.43 o 
   6  11   1        2.06        2.10      0.78 o 
   7  11   1        4.38        5.11      1.18 o 
  -7  12   1        1.03        2.98      1.41 o 
  -6  12   1      153.90      143.89      4.08 o 
  -5  12   1      811.98      760.63     12.22 o 
  -4  12   1      152.04      127.19      3.32 o 
  -3  12   1        1.29       -0.12      0.47 o 
  -2  12   1        2.19        2.69      1.07 o 
  -1  12   1      115.78      116.41      1.75 o 
   0  12   1       52.24       53.48      1.09 o 
   1  12   1       28.74       24.96      0.78 o 
   2  12   1      284.06      274.39      3.36 o 
   3  12   1       55.16       53.86      1.59 o 
   4  12   1      525.43      505.75     17.17 o 
   5  12   1      113.88      107.59      3.43 o 
   6  12   1       21.81       21.00      1.86 o 
   7  12   1        6.63        3.24      1.10 o 
  -7  13   1       29.08       32.95      2.32 o 
  -6  13   1       93.43       87.57      3.25 o 
  -5  13   1      221.56      219.87     12.63 o 
  -4  13   1       37.39       30.27      1.73 o 
  -3  13   1      342.49      320.47      4.68 o 
  -2  13   1        2.95        7.89      0.84 o 
  -1  13   1     2687.73     2701.47     36.07 o 
   0  13   1      179.31      219.52      2.81 o 
   1  13   1      175.32      187.71      2.53 o 
   2  13   1      108.99      112.69      3.86 o 
   3  13   1       58.63       64.94      1.79 o 
   4  13   1      172.88      165.91      4.08 o 
   5  13   1       16.13       16.76      4.67 o 
   6  13   1       69.42       61.23      2.79 o 
   7  13   1       14.94       15.27      1.49 o 
  -7  14   1       11.11        7.98      1.63 o 
  -6  14   1       24.22       26.36      2.05 o 
  -5  14   1       23.42       27.95      4.53 o 
  -4  14   1       32.70       29.68      1.82 o 
  -3  14   1       85.93       80.32      1.96 o 
  -2  14   1      107.46       98.04      2.11 o 
  -1  14   1       78.02       84.73      2.72 o 
   0  14   1        3.38        2.42      0.41 o 
   1  14   1       51.67       49.86      1.17 o 
   2  14   1       52.29       52.39      1.24 o 
   3  14   1      111.72      108.29      2.68 o 
   4  14   1      152.67      146.84      3.82 o 
   5  14   1       49.18       43.11      2.45 o 
   6  14   1       10.97       11.39      1.58 o 
   7  14   1        0.34        2.23      1.06 o 
  -7  15   1        1.45        0.01      1.25 o 
  -6  15   1        0.12        1.54      1.31 o 
  -5  15   1       37.48       37.04      2.19 o 
  -4  15   1        3.19        3.64      1.39 o 
  -3  15   1        2.09        2.17      0.64 o 
  -2  15   1      258.41      245.27      3.83 o 
  -1  15   1     1079.78     1086.49     13.28 o 
   0  15   1       61.60       78.27      3.02 o 
   1  15   1      213.42      231.81      3.08 o 
   2  15   1       68.62       71.00      4.43 o 
   3  15   1       52.45       52.09      1.74 o 
   4  15   1        0.43        0.15      1.19 o 
   5  15   1        0.63        1.83      1.77 o 
   6  15   1        0.03       -0.75      1.13 o 
   7  15   1        0.02        0.68      1.08 o 
  -7  16   1        0.05       -1.43      1.20 o 
  -6  16   1       33.51       29.11      2.17 o 
  -5  16   1      162.61      144.49      4.06 o 
  -4  16   1       20.94       18.42      1.60 o 
  -3  16   1       62.48       53.86      1.66 o 
  -2  16   1       44.28       36.51      2.66 o 
  -1  16   1      136.29      149.47      2.29 o 
   0  16   1       21.29       18.03      0.82 o 
   1  16   1      120.57      114.55      1.96 o 
   2  16   1       23.88       21.09      1.11 o 
   3  16   1       13.77        8.75      0.91 o 
   4  16   1        0.00       -0.86      0.83 o 
   5  16   1      182.79      173.78      4.56 o 
   6  16   1        1.28        3.22      1.28 o 
   7  16   1        0.58       -0.52      1.02 o 
  -7  17   1        1.84        0.11      1.37 o 
  -6  17   1        8.16        9.82      1.74 o 
  -5  17   1       62.14       63.04      2.77 o 
  -4  17   1       36.16       32.17      1.56 o 
  -3  17   1       24.81       25.98      1.65 o 
  -2  17   1      392.91      373.31      5.53 o 
  -1  17   1       15.75       17.95      0.85 o 
   0  17   1        8.61       10.60      0.94 o 
   1  17   1      136.37      127.93      2.16 o 
   2  17   1       29.38       26.63      1.23 o 
   3  17   1       35.45       34.35      1.91 o 
   4  17   1       24.42       28.39      3.90 o 
   5  17   1       47.23       47.92      2.55 o 
   6  17   1       28.32       25.45      2.10 o 
  -6  18   1       55.48       51.89      2.72 o 
  -5  18   1        0.00        1.56      1.95 o 
  -4  18   1       27.30       29.15      1.52 o 
  -3  18   1       20.09       19.67      1.22 o 
  -2  18   1      430.20      409.24      6.76 o 
  -1  18   1       31.72       25.11      0.99 o 
   0  18   1        0.92        0.18      0.44 o 
   1  18   1        0.73        0.46      0.48 o 
   2  18   1        2.00        1.29      0.78 o 
   3  18   1       14.83       11.56      1.14 o 
   4  18   1      192.32      191.77      4.70 o 
   5  18   1       11.78       13.30      1.63 o 
   6  18   1        0.90        0.18      1.16 o 
  -6  19   1       31.13       31.90      2.34 o 
  -5  19   1       72.72       74.27      6.12 o 
  -4  19   1        5.00        4.37      0.95 o 
  -3  19   1       26.79       28.89      1.43 o 
  -2  19   1       26.90       32.43      1.44 o 
  -1  19   1       50.19       49.19      1.61 o 
   0  19   1       18.57       18.29      0.98 o 
   1  19   1        2.87        3.30      0.61 o 
   2  19   1       42.90       42.32      1.60 o 
   3  19   1        3.70        2.68      1.02 o 
   4  19   1       75.85       77.07      2.42 o 
   5  19   1        1.92        3.24      2.60 o 
   6  19   1        1.50        2.83      1.39 o 
  -6  20   1        1.64        0.03      1.20 o 
  -5  20   1       32.07       35.00      2.25 o 
  -4  20   1        0.02        0.00      0.80 o 
  -3  20   1        7.20        4.93      1.25 o 
  -2  20   1        3.11        3.49      0.81 o 
  -1  20   1       14.52       17.82      1.11 o 
   0  20   1       11.73        9.08      0.76 o 
   1  20   1       20.80       24.19      1.80 o 
   2  20   1       19.84       20.07      1.25 o 
   3  20   1        0.22       -1.12      0.75 o 
   4  20   1      416.85      405.59      6.39 o 
   5  20   1       49.20       56.17      2.79 o 
   6  20   1       32.17       33.55      2.45 o 
  -6  21   1        1.23        3.09      1.53 o 
  -5  21   1        0.05       -0.40      1.99 o 
  -4  21   1       21.24       18.57      1.37 o 
  -3  21   1       12.01        9.51      1.06 o 
  -2  21   1        0.86        0.81      0.72 o 
  -1  21   1       97.55      107.07      2.50 o 
   0  21   1       14.45       18.06      0.99 o 
   1  21   1       18.32       24.00      1.71 o 
   2  21   1       10.52        8.64      1.02 o 
   3  21   1       15.03       20.57      1.38 o 
   4  21   1       69.92       78.36      2.50 o 
   5  21   1       23.00       21.65      3.31 o 
  -5  22   1       35.35       34.35      2.29 o 
  -4  22   1        2.85        2.76      0.98 o 
  -3  22   1       48.50       47.93      1.88 o 
  -2  22   1       12.55       10.85      2.04 o 
  -1  22   1        0.02        1.62      0.75 o 
   0  22   1      157.50      161.04      3.19 o 
   1  22   1       27.23       23.87      1.37 o 
   2  22   1       27.20       29.92      1.54 o 
   3  22   1        0.16        0.13      0.84 o 
   4  22   1       51.44       54.98      2.25 o 
   5  22   1        5.85        8.64      1.61 o 
  -5  23   1        3.84        4.76      1.43 o 
  -4  23   1       11.61       13.75      1.32 o 
  -3  23   1        0.37        0.50      0.87 o 
  -2  23   1       21.77       21.30      1.39 o 
  -1  23   1       17.16       14.83      1.23 o 
   0  23   1        0.01        1.42      0.79 o 
   1  23   1        2.57        2.73      0.88 o 
   2  23   1       33.20       28.75      1.55 o 
   3  23   1       63.41       58.77      2.21 o 
   4  23   1        5.50        6.59      1.20 o 
   5  23   1        0.60       -0.75      1.21 o 
  -5  24   1        0.20       -1.45      2.06 o 
  -4  24   1        1.43        3.18      1.06 o 
  -3  24   1        9.63       10.09      1.23 o 
  -2  24   1        4.06        4.22      1.03 o 
  -1  24   1       44.23       43.64      1.83 o 
   0  24   1        1.98        2.69      1.13 o 
   1  24   1       39.28       38.71      1.72 o 
   2  24   1       15.33       15.58      1.31 o 
   3  24   1       36.60       39.76      1.93 o 
   4  24   1       62.27       63.53      2.96 o 
  -4  25   1        1.46        1.94      1.03 o 
  -3  25   1       32.63       36.99      1.88 o 
  -2  25   1       26.33       25.56      1.59 o 
  -1  25   1       38.34       38.09      1.83 o 
   0  25   1       64.56       75.14      2.89 o 
   1  25   1       44.53       42.80      2.93 o 
   2  25   1        8.16        6.05      1.14 o 
   3  25   1       41.92       44.86      2.91 o 
   4  25   1        0.04        1.60      1.11 o 
  -4  26   1        1.75        1.07      2.68 o 
  -3  26   1       21.99       26.83      1.74 o 
  -2  26   1       28.79       28.80      1.68 o 
  -1  26   1       12.33       15.56      1.39 o 
   0  26   1        0.90        1.87      1.40 o 
   1  26   1        6.84        6.71      1.45 o 
   2  26   1        5.49        3.00      1.07 o 
   3  26   1        1.40        3.08      1.19 o 
  -3  27   1        0.01        1.04      1.06 o 
  -2  27   1        0.38        0.78      1.04 o 
  -1  27   1        0.02       -1.34      1.18 o 
   0  27   1       16.82       16.96      1.83 o 
   1  27   1       35.55       41.69      2.87 o 
   2  27   1       14.16       12.07      1.35 o 
   3  27   1        3.91        4.38      1.25 o 
  -2  28   1       48.04       52.59      2.24 o 
  -1  28   1        1.14        0.84      1.56 o 
   0  28   1       14.92       14.00      1.85 o 
   1  28   1       25.96       27.45      2.18 o 
   2  28   1       22.51       20.30      3.45 o 
  -1  29   1        0.04       -0.38      1.57 o 
   0  29   1        1.47        4.21      1.57 o 
   1  29   1        5.09        3.51      2.01 o 
  -8   0   2        2.14        1.52      1.65 o 
  -7   0   2       39.78       45.50      2.31 o 
  -6   0   2      109.30      108.56      2.48 o 
  -5   0   2       29.59       29.67      1.19 o 
  -4   0   2     1708.20     1640.18     18.45 o 
  -3   0   2       89.51       74.95      1.48 o 
  -2   0   2      425.91      363.18      5.47 o 
  -1   0   2     9042.26     7958.97    206.76 o 
   0   0   2     2621.69     2593.46     55.19 o 
   1   0   2      639.84      667.88     12.86 o 
   2   0   2       38.35       52.49      1.89 o 
   3   0   2     2350.46     2633.01     48.82 o 
   4   0   2      186.22      166.50      4.72 o 
   5   0   2      241.96      228.49      6.22 o 
   6   0   2      355.08      344.48      6.55 o 
   7   0   2        1.15       -0.39      1.73 o 
   8   0   2        8.52       10.02      2.39 o 
  -8   1   2        0.15        1.26      1.20 o 
  -7   1   2        1.63        1.44      0.86 o 
  -6   1   2        1.93        1.76      0.63 o 
  -5   1   2       39.03       49.68      1.14 o 
  -4   1   2      194.73      213.63      3.16 o 
  -3   1   2      414.43      433.18      3.81 o 
  -2   1   2     3135.75     3086.97     28.77 o 
  -1   1   2      341.49      379.31      3.82 o 
   0   1   2     2931.12     2787.80     29.61 o 
   1   1   2      871.76      825.21     11.11 o 
   2   1   2      135.11      150.07      2.69 o 
   3   1   2       52.11       66.12      1.90 o 
   4   1   2        3.51        3.98      0.63 o 
   5   1   2      199.31      196.94      3.41 o 
   6   1   2      131.83      133.15      2.53 o 
   7   1   2        7.02       10.89      1.17 o 
   8   1   2        0.63       -0.13      1.21 o 
  -8   2   2        6.84        6.34      1.48 o 
  -7   2   2      161.10      154.22      5.93 o 
  -6   2   2        5.15        3.35      0.86 o 
  -5   2   2      263.55      231.41      2.80 o 
  -4   2   2      348.68      323.46      3.41 o 
  -3   2   2       26.26       30.91      0.86 o 
  -2   2   2     2021.62     1812.36     15.31 o 
  -1   2   2     2719.11     2624.49     24.38 o 
   0   2   2     2998.56     2861.39     36.86 o 
   1   2   2     2488.42     2431.11     31.50 o 
   2   2   2      151.48      149.40      2.69 o 
   3   2   2      374.41      428.53      5.46 o 
   4   2   2      177.20      165.87      2.83 o 
   5   2   2      159.48      153.15      2.89 o 
   6   2   2       47.40       47.12      2.11 o 
   7   2   2        0.91        0.02      0.86 o 
   8   2   2        2.26        2.91      1.36 o 
  -8   3   2       10.06       11.28      1.71 o 
  -7   3   2      177.90      191.77      7.69 o 
  -6   3   2      108.72      104.59      2.14 o 
  -5   3   2        4.02        3.25      0.45 o 
  -4   3   2       48.64       42.76      1.27 o 
  -3   3   2        5.85       12.78      0.89 o 
  -2   3   2      123.57      122.20      1.41 o 
  -1   3   2    10336.95     9114.35     84.29 o 
   0   3   2      166.68      160.04      2.07 o 
   1   3   2     3389.19     3409.09     36.20 o 
   2   3   2        3.08        6.50      0.45 o 
   3   3   2      706.78      770.37      7.84 o 
   4   3   2      109.04      114.00      2.34 o 
   5   3   2       49.68       60.95      1.73 o 
   6   3   2        2.01        3.39      3.07 o 
   7   3   2        9.97       14.35      2.03 o 
   8   3   2        2.38        1.09      1.34 o 
  -8   4   2        0.19       -1.67      1.12 o 
  -7   4   2        5.07        8.74      1.18 o 
  -6   4   2       93.89       93.25      2.13 o 
  -5   4   2       22.75       21.74      1.11 o 
  -4   4   2       48.91       43.80      1.03 o 
  -3   4   2      577.28      596.57      6.11 o 
  -2   4   2      411.37      414.74      3.87 o 
  -1   4   2     3802.70     3745.36     34.89 o 
   0   4   2      359.77      335.08      3.96 o 
   1   4   2     1456.92     1409.92     13.34 o 
   2   4   2       61.19       50.77      0.97 o 
   3   4   2       70.37       76.98      1.42 o 
   4   4   2       48.06       55.96      1.49 o 
   5   4   2       82.05       79.63      1.74 o 
   6   4   2      333.46      318.60      6.43 o 
   7   4   2       91.80       90.61      3.29 o 
   8   4   2        1.63        2.27      1.41 o 
  -8   5   2        3.33        2.94      1.76 o 
  -7   5   2      262.90      269.64      4.73 o 
  -6   5   2      239.29      240.32      4.25 o 
  -5   5   2      129.26      111.96      2.39 o 
  -4   5   2      153.01      198.42      2.59 o 
  -3   5   2     1090.45     1131.07     11.00 o 
  -2   5   2       55.10       48.42      1.20 o 
  -1   5   2    12319.59    11131.17    167.54 o 
   0   5   2    11228.24    10021.35     92.42 o 
   1   5   2     1619.03     1652.94     13.89 o 
   2   5   2      313.87      325.25      5.02 o 
   3   5   2     1210.97     1256.92     12.27 o 
   4   5   2       16.52       25.85      1.44 o 
   5   5   2      315.82      280.42      3.77 o 
   6   5   2      342.68      339.21      5.46 o 
   7   5   2       34.84       33.88      2.21 o 
   8   5   2        7.46        9.45      1.48 o 
  -8   6   2        0.65        1.86      1.65 o 
  -7   6   2      148.46      144.48      3.27 o 
  -6   6   2      154.98      152.44      3.14 o 
  -5   6   2      147.76      144.97      2.79 o 
  -4   6   2       60.73       64.94      1.59 o 
  -3   6   2       28.84       40.99      1.12 o 
  -2   6   2     1140.89     1156.08     11.02 o 
  -1   6   2     1800.39     1722.90     14.52 o 
   0   6   2     2966.09     2883.34     26.70 o 
   1   6   2       36.20       38.38      0.72 o 
   2   6   2      161.03      164.39      2.42 o 
   3   6   2      296.27      348.18      4.06 o 
   4   6   2      130.43      130.92      2.13 o 
   5   6   2       71.51       66.14      2.26 o 
   6   6   2       87.49       85.12      2.45 o 
   7   6   2        5.27        6.58      1.41 o 
   8   6   2       13.01       17.80      2.72 o 
  -8   7   2       18.17       21.33      2.62 o 
  -7   7   2        7.14        9.84      1.52 o 
  -6   7   2        1.00        0.52      0.78 o 
  -5   7   2        0.84        0.81      0.61 o 
  -4   7   2       10.00       10.09      1.09 o 
  -3   7   2       91.55       97.42      1.81 o 
  -2   7   2       68.17       64.32      1.08 o 
  -1   7   2     1753.46     1777.20     14.98 o 
   0   7   2      783.49      705.69      6.18 o 
   1   7   2      229.22      225.62      2.65 o 
   2   7   2        0.16        2.76      0.42 o 
   3   7   2      916.99      960.93      9.65 o 
   4   7   2        0.07        0.42      0.42 o 
   5   7   2       75.63       86.90      2.33 o 
   6   7   2        3.66        4.99      1.04 o 
   7   7   2        3.56        2.62      1.03 o 
   8   7   2        3.30        4.94      1.51 o 
  -8   8   2       16.35       15.54      2.66 o 
  -7   8   2       53.23       52.12      3.41 o 
  -6   8   2      123.69      113.37      2.64 o 
  -5   8   2        2.02        2.90      0.67 o 
  -4   8   2        0.42        0.34      0.43 o 
  -3   8   2        4.84        5.17      1.22 o 
  -2   8   2     4041.97     4111.85     34.30 o 
  -1   8   2     2172.48     2154.02     18.10 o 
   0   8   2     1437.32     1425.63     12.07 o 
   1   8   2     1167.46     1157.57      9.99 o 
   2   8   2      841.30      966.22      8.59 o 
   3   8   2       11.81        9.96      0.76 o 
   4   8   2       54.80       65.30      1.45 o 
   5   8   2      249.91      232.93      4.13 o 
   6   8   2      201.35      194.60      3.91 o 
   7   8   2       81.55       79.89      2.66 o 
   8   8   2       15.26       12.85      1.83 o 
  -8   9   2       32.63       38.46      2.78 o 
  -7   9   2        6.43        2.96      1.20 o 
  -6   9   2        4.94        2.55      1.36 o 
  -5   9   2        1.70        1.07      0.65 o 
  -4   9   2        8.45        7.63      0.67 o 
  -3   9   2       75.84       86.88      1.70 o 
  -2   9   2       14.36       17.25      0.82 o 
  -1   9   2       75.69       53.77      0.88 o 
   0   9   2        0.52        1.83      0.23 o 
   1   9   2      151.30      139.53      1.58 o 
   2   9   2      692.98      757.33      6.35 o 
   3   9   2      120.92      135.68      1.90 o 
   4   9   2        1.14        1.40      0.46 o 
   5   9   2        5.97        6.33      0.92 o 
   6   9   2        4.98        5.76      1.08 o 
   7   9   2       39.88       42.20      3.11 o 
  -8  10   2       10.84       14.27      2.61 o 
  -7  10   2        4.22        4.61      1.46 o 
  -6  10   2        3.71        6.83      1.31 o 
  -5  10   2       52.68       57.58      3.12 o 
  -4  10   2       15.89       12.80      0.80 o 
  -3  10   2      272.26      253.02      3.46 o 
  -2  10   2      106.88       96.56      1.60 o 
  -1  10   2       99.23      102.03      1.21 o 
   0  10   2       21.32       20.13      0.53 o 
   1  10   2      400.28      421.18      4.59 o 
   2  10   2      113.25       95.38      1.59 o 
   3  10   2        0.96        3.16      0.42 o 
   4  10   2        3.30        3.45      0.78 o 
   5  10   2        0.58       -0.90      0.63 o 
   6  10   2        0.04       -0.87      0.78 o 
   7  10   2       17.78       19.86      2.34 o 
  -8  11   2        0.11        0.42      1.77 o 
  -7  11   2        1.15        2.67      1.26 o 
  -6  11   2       11.06       12.65      1.56 o 
  -5  11   2      116.00      108.25      3.23 o 
  -4  11   2        7.18        7.03      0.98 o 
  -3  11   2       25.93       24.50      0.86 o 
  -2  11   2     6530.52     6050.74     55.88 o 
  -1  11   2        7.97        4.73      0.39 o 
   0  11   2      532.53      494.44      4.24 o 
   1  11   2       20.11       33.10      0.87 o 
   2  11   2      116.26      131.21      2.33 o 
   3  11   2       53.03       57.79      1.46 o 
   4  11   2      301.65      312.96      4.33 o 
   5  11   2        0.12       -0.61      0.68 o 
   6  11   2        4.69        1.47      0.88 o 
   7  11   2        6.74        9.17      1.34 o 
  -7  12   2       50.75       57.12      2.75 o 
  -6  12   2      143.58      138.72      4.98 o 
  -5  12   2       14.79        9.13      1.48 o 
  -4  12   2       20.62       20.38      1.51 o 
  -3  12   2      127.27      114.38      1.76 o 
  -2  12   2     4101.06     4082.69     37.93 o 
  -1  12   2       14.37       26.56      1.70 o 
   0  12   2      107.33       92.79      1.32 o 
   1  12   2       49.83       42.48      1.03 o 
   2  12   2      695.65      706.47      7.42 o 
   3  12   2       59.39       64.46      1.84 o 
   4  12   2      337.24      346.88      4.69 o 
   5  12   2        0.06        0.43      0.78 o 
   6  12   2       51.06       49.63      2.03 o 
   7  12   2        4.95        4.20      1.15 o 
  -7  13   2       10.55        9.86      1.64 o 
  -6  13   2        1.22        1.27      1.15 o 
  -5  13   2       69.77       63.55      4.36 o 
  -4  13   2      214.58      219.84      5.92 o 
  -3  13   2       79.87       76.69      1.83 o 
  -2  13   2     1053.08      966.97     11.42 o 
  -1  13   2        7.20       10.96      0.46 o 
   0  13   2      133.60      130.64      1.69 o 
   1  13   2      374.65      368.47      4.27 o 
   2  13   2      277.30      262.22      3.36 o 
   3  13   2       38.10       48.08      1.64 o 
   4  13   2      217.10      217.35      3.45 o 
   5  13   2        0.10        0.09      1.36 o 
   6  13   2        0.67        0.24      0.82 o 
   7  13   2        2.16        2.50      1.23 o 
  -7  14   2       47.93       50.70      2.69 o 
  -6  14   2      189.36      176.43      4.63 o 
  -5  14   2      103.06       96.93      3.99 o 
  -4  14   2       49.86       53.26      2.32 o 
  -3  14   2       77.77       88.86      2.05 o 
  -2  14   2      239.02      253.79      4.89 o 
  -1  14   2      109.58      105.48      1.38 o 
   0  14   2      108.01      116.62      1.60 o 
   1  14   2       27.00       23.94      0.86 o 
   2  14   2      203.26      210.42      2.92 o 
   3  14   2       17.28       13.35      0.97 o 
   4  14   2      105.93      101.52      3.14 o 
   5  14   2        9.56        8.53      1.11 o 
   6  14   2       26.09       27.94      1.69 o 
   7  14   2       55.37       63.20      2.49 o 
  -7  15   2       10.16       12.05      2.75 o 
  -6  15   2      113.59      121.97      3.85 o 
  -5  15   2      287.80      305.17      6.34 o 
  -4  15   2      375.93      382.60     12.03 o 
  -3  15   2       14.56       12.04      0.90 o 
  -2  15   2      749.06      799.84      9.81 o 
  -1  15   2       91.77      104.09      1.41 o 
   0  15   2      425.65      444.16      5.05 o 
   1  15   2       36.05       27.98      0.95 o 
   2  15   2       49.47       45.06      1.22 o 
   3  15   2       85.21       84.91      2.18 o 
   4  15   2       64.58       66.42      2.61 o 
   5  15   2       56.84       50.41      1.98 o 
   6  15   2        7.57        9.66      1.29 o 
   7  15   2        9.41       15.45      1.77 o 
  -7  16   2        4.61        8.36      1.60 o 
  -6  16   2        7.47       11.12      1.67 o 
  -5  16   2       81.12       74.51      2.89 o 
  -4  16   2        5.53        5.89      1.65 o 
  -3  16   2       42.18       41.89      1.52 o 
  -2  16   2       47.30       57.03      3.66 o 
  -1  16   2      101.92      107.20      1.60 o 
   0  16   2       14.93       14.99      0.80 o 
   1  16   2        0.50        0.74      0.43 o 
   2  16   2      176.35      177.51      2.68 o 
   3  16   2       43.50       47.01      1.67 o 
   4  16   2       17.49       15.47      1.76 o 
   5  16   2       14.22       13.95      1.36 o 
   6  16   2        0.08       -0.25      0.89 o 
  -7  17   2        0.12       -0.39      1.68 o 
  -6  17   2        4.93        4.51      1.41 o 
  -5  17   2       61.63       63.63      2.79 o 
  -4  17   2        1.01        0.30      0.75 o 
  -3  17   2       12.16       15.35      1.60 o 
  -2  17   2      128.04      128.42      2.61 o 
  -1  17   2       93.64       97.58      1.43 o 
   0  17   2      104.18       97.47      1.82 o 
   1  17   2        2.51        2.92      0.55 o 
   2  17   2       20.67       17.97      1.07 o 
   3  17   2       39.81       40.24      1.66 o 
   4  17   2       75.67       75.45      2.87 o 
   5  17   2        0.02       -0.83      0.96 o 
   6  17   2        0.08       -0.45      1.29 o 
  -6  18   2       16.51       15.95      1.84 o 
  -5  18   2       25.36       20.66      1.83 o 
  -4  18   2       18.17       13.66      1.16 o 
  -3  18   2      262.77      265.17      4.38 o 
  -2  18   2      251.38      234.82      5.77 o 
  -1  18   2      210.05      226.65      3.75 o 
   0  18   2        5.43        4.95      0.61 o 
   1  18   2       35.14       33.05      1.11 o 
   2  18   2       21.87       28.11      1.84 o 
   3  18   2      120.10      123.53      2.86 o 
   4  18   2        2.01        2.75      1.14 o 
   5  18   2       45.02       39.18      1.71 o 
   6  18   2       13.23       13.22      1.82 o 
  -6  19   2        2.65        0.82      2.27 o 
  -5  19   2        1.86        0.15      1.11 o 
  -4  19   2      100.92       95.47      3.23 o 
  -3  19   2      164.18      159.60      3.24 o 
  -2  19   2       24.71       20.62      1.21 o 
  -1  19   2       60.90       62.53      1.81 o 
   0  19   2       53.32       51.83      1.40 o 
   1  19   2       12.55       11.22      0.80 o 
   2  19   2      113.86      117.45      2.68 o 
   3  19   2      430.04      428.12      6.43 o 
   4  19   2       26.89       21.32      1.80 o 
   5  19   2        9.34        6.11      1.04 o 
   6  19   2        0.28       -0.56      1.20 o 
  -6  20   2        0.06        1.25      1.35 o 
  -5  20   2       14.83       15.34      1.73 o 
  -4  20   2        1.43        2.34      1.14 o 
  -3  20   2       80.75       71.59      2.17 o 
  -2  20   2      148.57      150.80      5.50 o 
  -1  20   2       53.15       55.07      1.77 o 
   0  20   2       13.64       13.88      0.87 o 
   1  20   2      110.20      106.10      2.10 o 
   2  20   2       86.34       87.47      2.51 o 
   3  20   2       14.21       13.83      1.23 o 
   4  20   2        6.64        6.05      1.36 o 
   5  20   2        0.48        0.14      0.86 o 
   6  20   2        0.13       -1.00      1.08 o 
  -6  21   2        7.71        6.67      2.94 o 
  -5  21   2        6.28        9.12      1.54 o 
  -4  21   2        0.47        0.81      1.42 o 
  -3  21   2       29.25       38.35      1.69 o 
  -2  21   2      101.60       99.24      2.47 o 
  -1  21   2        0.63        0.27      0.65 o 
   0  21   2        5.92        7.58      0.78 o 
   1  21   2        5.95        8.94      0.99 o 
   2  21   2        0.36        0.82      0.80 o 
   3  21   2        6.14        5.11      1.04 o 
   4  21   2       13.76       14.55      1.41 o 
   5  21   2        2.16        3.83      1.25 o 
  -5  22   2        0.52        1.34      2.32 o 
  -4  22   2        0.34       -0.65      3.67 o 
  -3  22   2      196.17      173.52      3.58 o 
  -2  22   2        1.27        1.95      0.85 o 
  -1  22   2       27.17       25.04      1.76 o 
   0  22   2       86.55       90.46      2.34 o 
   1  22   2       62.21       60.16      2.24 o 
   2  22   2        9.08       10.21      1.13 o 
   3  22   2       34.53       35.84      1.81 o 
   4  22   2       10.12       10.71      1.29 o 
   5  22   2       64.50       70.22      2.67 o 
  -5  23   2        0.00       -0.50      1.15 o 
  -4  23   2        4.87        4.73      1.36 o 
  -3  23   2        3.06        3.39      1.01 o 
  -2  23   2       61.27       63.06      2.14 o 
  -1  23   2        5.27        7.52      1.04 o 
   0  23   2        0.09       -0.69      0.75 o 
   1  23   2        2.59        2.72      0.92 o 
   2  23   2        0.48        0.57      0.91 o 
   3  23   2        3.29        5.62      1.10 o 
   4  23   2       10.18       11.00      1.35 o 
   5  23   2        7.90        9.14      1.45 o 
  -5  24   2        0.29       -0.08      1.22 o 
  -4  24   2        0.04       -0.96      1.48 o 
  -3  24   2       11.98       10.50      1.48 o 
  -2  24   2        4.42        4.75      1.02 o 
  -1  24   2        0.99        0.61      1.43 o 
   0  24   2       19.49       18.47      1.67 o 
   1  24   2       16.84       15.41      1.30 o 
   2  24   2       10.46        9.22      1.19 o 
   3  24   2       66.22       65.64      2.40 o 
   4  24   2        9.04        6.13      1.03 o 
  -4  25   2        0.95       -1.24      1.12 o 
  -3  25   2       15.20       19.07      3.58 o 
  -2  25   2        7.85        8.03      1.17 o 
  -1  25   2       37.29       37.59      1.85 o 
   0  25   2       32.60       31.61      2.07 o 
   1  25   2       47.29       45.03      3.33 o 
   2  25   2        7.97        9.10      1.51 o 
   3  25   2       62.63       62.56      2.88 o 
   4  25   2        0.49        0.76      0.85 o 
  -4  26   2        0.34       -0.91      1.14 o 
  -3  26   2       10.82       14.87      2.82 o 
  -2  26   2        0.74        2.03      1.01 o 
  -1  26   2        9.28        9.51      1.22 o 
   0  26   2       40.48       43.75      2.38 o 
   1  26   2       35.68       40.01      2.41 o 
   2  26   2        1.39        1.11      1.03 o 
   3  26   2       30.83       34.97      2.00 o 
  -3  27   2        0.00       -0.06      1.27 o 
  -2  27   2       69.70       83.42      2.70 o 
  -1  27   2       23.95       24.19      2.62 o 
   0  27   2       19.73       23.38      2.57 o 
   1  27   2       12.08        9.65      1.61 o 
   2  27   2        0.05       -1.03      1.10 o 
   3  27   2       96.03      103.58      2.44 o 
  -2  28   2        2.92        4.41      1.23 o 
  -1  28   2        0.03        1.40      1.38 o 
   0  28   2        3.14        3.62      1.55 o 
   1  28   2        2.07        2.03      1.64 o 
   2  28   2        8.32        6.44      1.59 o 
  -1  29   2       19.63       17.63      3.65 o 
   0  29   2       15.22       14.70      1.92 o 
  -8   1   3       29.91       27.09      2.23 o 
  -7   1   3      395.96      380.88      7.69 o 
  -6   1   3       50.22       45.90      1.43 o 
  -5   1   3        0.21        0.42      0.46 o 
  -4   1   3      822.99      872.53      7.29 o 
  -3   1   3      989.27     1089.28      8.71 o 
  -2   1   3      696.63      597.05      6.06 o 
  -1   1   3       90.89       83.60      1.18 o 
   0   1   3      429.16      397.09      4.03 o 
   1   1   3      716.30      764.34     10.50 o 
   2   1   3       34.42       48.28      1.80 o 
   3   1   3      839.62      908.36     12.81 o 
   4   1   3        2.78        5.87      0.91 o 
   5   1   3      502.66      487.31      6.69 o 
   6   1   3       87.72       86.17      2.38 o 
   7   1   3       51.90       45.02      2.01 o 
   8   1   3        3.30        5.75      1.64 o 
  -8   2   3       39.05       44.35      3.03 o 
  -7   2   3        1.57        2.97      1.51 o 
  -6   2   3       24.16       23.94      1.13 o 
  -5   2   3       79.13       76.25      1.29 o 
  -4   2   3       51.73       42.68      0.96 o 
  -3   2   3      211.00      214.79      2.38 o 
  -2   2   3       14.67       20.50      0.60 o 
  -1   2   3      217.49      240.29      3.05 o 
   0   2   3      311.80      271.02      2.88 o 
   1   2   3       14.07       10.55      1.02 o 
   2   2   3      212.81      226.77      3.85 o 
   3   2   3       24.63       21.60      2.05 o 
   4   2   3      108.85      101.72      2.16 o 
   5   2   3       58.54       56.35      1.78 o 
   6   2   3        1.49        1.67      0.96 o 
   7   2   3       12.13       12.99      1.34 o 
   8   2   3       49.04       58.74      3.17 o 
  -8   3   3       64.75       57.96      2.83 o 
  -7   3   3        1.01        0.70      1.20 o 
  -6   3   3       65.83       51.22      1.55 o 
  -5   3   3        7.15        7.91      0.72 o 
  -4   3   3      245.38      262.09      2.66 o 
  -3   3   3      336.61      433.74      4.21 o 
  -2   3   3       18.14       18.01      0.75 o 
  -1   3   3       18.57       20.22      0.49 o 
   0   3   3       76.97       80.85      1.13 o 
   1   3   3      497.15      490.10      5.80 o 
   2   3   3     3208.45     3357.60     35.98 o 
   3   3   3       40.74       38.43      1.19 o 
   4   3   3      105.64       97.32      2.09 o 
   5   3   3       29.63       27.62      1.69 o 
   6   3   3       56.33       60.44      2.08 o 
   7   3   3        1.69        0.71      1.21 o 
   8   3   3        0.75        1.11      1.63 o 
  -8   4   3        6.19        8.78      1.59 o 
  -7   4   3        8.75        9.05      1.71 o 
  -6   4   3        5.36        7.13      0.83 o 
  -5   4   3       13.01       14.09      0.87 o 
  -4   4   3       18.49       15.78      0.65 o 
  -3   4   3     2470.69     2406.68     20.38 o 
  -2   4   3      283.49      269.50      3.03 o 
  -1   4   3       40.24       38.72      0.73 o 
   0   4   3     1352.01     1339.11     12.72 o 
   1   4   3      610.85      600.88      6.99 o 
   2   4   3      643.52      711.34     10.21 o 
   3   4   3      773.82      806.55     11.53 o 
   4   4   3      228.61      216.46      3.49 o 
   5   4   3      153.13      144.72      2.87 o 
   6   4   3       60.15       52.35      2.50 o 
   7   4   3      110.94      112.34      3.74 o 
   8   4   3        6.71        8.05      2.10 o 
  -8   5   3       43.93       44.42      3.11 o 
  -7   5   3       31.85       29.64      1.71 o 
  -6   5   3        9.33        8.99      0.94 o 
  -5   5   3       84.06       83.27      1.77 o 
  -4   5   3      201.84      198.83      2.41 o 
  -3   5   3       77.52       94.03      1.34 o 
  -2   5   3        0.17        0.66      0.61 o 
  -1   5   3      570.40      638.95      5.67 o 
   0   5   3     4633.46     4557.40     37.64 o 
   1   5   3      333.85      308.43      3.44 o 
   2   5   3      129.32      111.80      1.96 o 
   3   5   3       29.86       36.05      1.19 o 
   4   5   3      364.11      347.83      7.01 o 
   5   5   3      125.71      137.33      2.80 o 
   6   5   3      105.40       95.75      3.30 o 
   7   5   3        4.50        4.48      1.39 o 
   8   5   3        7.41        9.69      1.42 o 
  -8   6   3        1.05        0.05      1.71 o 
  -7   6   3        0.88        0.33      0.79 o 
  -6   6   3       22.84       19.28      1.18 o 
  -5   6   3      156.00      157.26      2.59 o 
  -4   6   3        0.01        1.60      0.57 o 
  -3   6   3      182.95      143.57      1.77 o 
  -2   6   3      300.76      337.08      3.29 o 
  -1   6   3     2152.68     2204.35     18.51 o 
   0   6   3      865.75      750.44      6.60 o 
   1   6   3      760.09      839.49      8.31 o 
   2   6   3       73.00       87.86      1.83 o 
   3   6   3     1225.09     1261.22     14.38 o 
   4   6   3       14.37       15.27      0.96 o 
   5   6   3       18.04       20.62      2.06 o 
   6   6   3       17.94       18.18      1.76 o 
   7   6   3        0.86        0.16      1.17 o 
  -8   7   3        8.66        8.42      2.49 o 
  -7   7   3       66.29       64.36      2.25 o 
  -6   7   3      122.11      109.34      2.30 o 
  -5   7   3       22.83       20.26      1.15 o 
  -4   7   3      150.85      155.02      3.43 o 
  -3   7   3     1159.03     1238.08     11.39 o 
  -2   7   3     4676.44     4973.27     41.35 o 
  -1   7   3        1.81        3.20      0.28 o 
   0   7   3     1311.87     1338.03     11.43 o 
   1   7   3      499.97      524.23      5.48 o 
   2   7   3       48.66       42.42      1.15 o 
   3   7   3       15.72       19.06      0.99 o 
   4   7   3       13.25       17.37      0.86 o 
   5   7   3       26.46       27.17      1.76 o 
   6   7   3       14.35       14.84      3.63 o 
   7   7   3       13.10       13.33      1.77 o 
  -8   8   3       24.26       25.81      3.41 o 
  -7   8   3        0.34        1.31      1.42 o 
  -6   8   3       24.00       21.77      1.19 o 
  -5   8   3        0.92        1.18      0.57 o 
  -4   8   3      180.85      179.67      2.84 o 
  -3   8   3       55.97       82.69      1.21 o 
  -2   8   3      618.10      638.53      5.28 o 
  -1   8   3      271.28      258.54      2.63 o 
   0   8   3      849.00      849.85      7.48 o 
   1   8   3      376.92      364.53      7.98 o 
   2   8   3      267.52      314.39      3.73 o 
   3   8   3     1161.92     1238.89     12.29 o 
   4   8   3       12.71       12.96      0.78 o 
   5   8   3       11.10        9.94      1.09 o 
   6   8   3       40.08       35.47      2.86 o 
   7   8   3       88.16       89.94      5.71 o 
  -8   9   3        0.94        1.75      1.43 o 
  -7   9   3        5.72        4.97      1.06 o 
  -6   9   3        2.93        1.89      0.96 o 
  -5   9   3      231.68      217.99      3.28 o 
  -4   9   3       17.75       27.25      1.00 o 
  -3   9   3       75.33       80.94      1.52 o 
  -2   9   3        1.23        2.25      0.27 o 
  -1   9   3      460.26      463.56      4.37 o 
   0   9   3        0.04        0.05      0.23 o 
   1   9   3       32.64       31.34      1.21 o 
   2   9   3      168.85      160.18      2.08 o 
   3   9   3       36.35       39.20      1.14 o 
   4   9   3      288.68      289.18      3.81 o 
   5   9   3       30.98       27.33      1.46 o 
   6   9   3        3.08        0.40      1.06 o 
   7   9   3       48.47       54.35      4.55 o 
  -8  10   3       34.77       37.25      2.74 o 
  -7  10   3        1.92        1.35      0.95 o 
  -6  10   3       30.27       33.21      2.12 o 
  -5  10   3      464.70      460.42      5.63 o 
  -4  10   3       26.98       24.12      0.99 o 
  -3  10   3       12.73       24.20      0.73 o 
  -2  10   3       18.35       27.19      0.66 o 
  -1  10   3     5753.97     5757.75     50.96 o 
   0  10   3      145.79      140.66      1.71 o 
   1  10   3      596.45      529.62      5.06 o 
   2  10   3      153.15      163.65      2.14 o 
   3  10   3      144.67      130.69      2.15 o 
   4  10   3       23.94       23.44      1.02 o 
   5  10   3       47.11       42.69      1.81 o 
   6  10   3        1.21       -1.23      0.82 o 
   7  10   3        9.83        8.00      1.63 o 
  -8  11   3        2.71        4.84      1.68 o 
  -7  11   3        4.62        5.25      1.22 o 
  -6  11   3      153.36      132.44      3.14 o 
  -5  11   3        5.94        7.22      1.71 o 
  -4  11   3       79.73       77.89      2.35 o 
  -3  11   3       23.58       29.22      0.80 o 
  -2  11   3     1818.95     1779.24     15.26 o 
  -1  11   3      282.36      298.97      3.09 o 
   0  11   3      267.55      282.04      2.94 o 
   1  11   3       97.51       97.19      1.48 o 
   2  11   3      284.47      298.24      3.32 o 
   3  11   3        0.63        1.61      0.48 o 
   4  11   3       12.36       11.16      1.07 o 
   5  11   3        5.18        5.78      0.99 o 
   6  11   3        4.26        2.39      0.93 o 
   7  11   3       29.65       30.81      2.34 o 
  -7  12   3        6.03        5.88      1.21 o 
  -6  12   3        0.35       -0.88      0.82 o 
  -5  12   3       46.49       40.82      2.12 o 
  -4  12   3        5.43        6.60      0.91 o 
  -3  12   3      163.96      173.07      2.19 o 
  -2  12   3      161.24      163.86      2.01 o 
  -1  12   3      137.20      120.15      1.62 o 
   0  12   3      834.24      864.61      7.08 o 
   1  12   3      158.95      173.64      2.19 o 
   2  12   3      487.36      518.37      5.18 o 
   3  12   3       63.48       65.33      1.48 o 
   4  12   3        0.09        0.27      0.71 o 
   5  12   3        4.62        4.21      0.99 o 
   6  12   3        2.50        0.44      0.87 o 
   7  12   3        2.08        2.89      1.68 o 
  -7  13   3       22.66       26.15      1.74 o 
  -6  13   3       61.64       62.25      2.69 o 
  -5  13   3       48.95       46.04      2.19 o 
  -4  13   3      477.50      481.46      6.89 o 
  -3  13   3      287.63      287.10      3.27 o 
  -2  13   3      646.97      668.21      8.19 o 
  -1  13   3       13.21       12.64      0.56 o 
   0  13   3       21.66       17.35      0.58 o 
   1  13   3       13.77       21.53      0.76 o 
   2  13   3      109.70      126.57      1.91 o 
   3  13   3       44.99       44.79      1.30 o 
   4  13   3        3.99        5.13      0.93 o 
   5  13   3        4.54        4.92      0.97 o 
   6  13   3        9.90        9.57      1.23 o 
   7  13   3        2.30        0.11      2.37 o 
  -7  14   3       10.42        8.30      1.49 o 
  -6  14   3        0.28        0.86      0.96 o 
  -5  14   3       30.21       27.21      2.19 o 
  -4  14   3        4.72        4.34      1.41 o 
  -3  14   3      117.08      125.59      2.18 o 
  -2  14   3        0.00        0.77      0.62 o 
  -1  14   3        0.63        0.58      0.34 o 
   0  14   3      327.29      338.87      3.22 o 
   1  14   3       21.51       17.98      0.73 o 
   2  14   3      785.01      804.61      7.63 o 
   3  14   3        4.76        3.39      0.67 o 
   4  14   3       58.70       58.38      2.07 o 
   5  14   3        2.99        3.06      0.94 o 
   6  14   3        8.63       11.17      1.52 o 
   7  14   3        0.63        0.88      1.07 o 
  -7  15   3        3.56        3.78      1.19 o 
  -6  15   3        0.01       -0.13      0.96 o 
  -5  15   3        9.75        7.54      1.32 o 
  -4  15   3       35.71       36.75      1.68 o 
  -3  15   3       14.06       19.62      0.97 o 
  -2  15   3       12.79       12.87      1.75 o 
  -1  15   3        4.83        7.03      0.53 o 
   0  15   3       23.52       27.70      0.85 o 
   1  15   3       16.73       18.62      1.21 o 
   2  15   3      112.66      117.02      1.92 o 
   3  15   3       16.21       16.95      1.01 o 
   4  15   3        3.52        3.99      0.94 o 
   5  15   3        6.21        5.52      1.08 o 
   6  15   3        5.93        6.53      1.22 o 
  -7  16   3        0.76       -0.86      1.36 o 
  -6  16   3       24.16       29.14      1.86 o 
  -5  16   3        3.43        1.64      1.59 o 
  -4  16   3      159.60      145.44      3.24 o 
  -3  16   3      248.45      233.03      3.40 o 
  -2  16   3        0.48        0.11      0.80 o 
  -1  16   3        0.04       -0.33      0.32 o 
   0  16   3      232.99      243.74      2.90 o 
   1  16   3       31.26       28.10      0.95 o 
   2  16   3        9.72       11.92      0.72 o 
   3  16   3        7.47        6.72      0.98 o 
   4  16   3        0.29        0.19      0.82 o 
   5  16   3        2.24        0.85      0.92 o 
   6  16   3       10.66        9.59      1.39 o 
  -7  17   3        5.27        6.31      1.40 o 
  -6  17   3       98.48       90.93      2.86 o 
  -5  17   3      110.43      107.71      2.96 o 
  -4  17   3      267.14      257.38      4.60 o 
  -3  17   3      909.93      832.82      9.13 o 
  -2  17   3       55.94       56.22      1.66 o 
  -1  17   3       65.55       62.72      1.71 o 
   0  17   3       12.32       12.44      0.68 o 
   1  17   3      199.55      185.01      2.51 o 
   2  17   3       76.97       68.25      1.48 o 
   3  17   3       31.66       29.86      1.33 o 
   4  17   3        0.04       -0.86      0.82 o 
   5  17   3        0.21        0.02      0.94 o 
   6  17   3       42.54       45.91      2.29 o 
  -6  18   3       10.33       12.14      1.51 o 
  -5  18   3       47.39       50.27      2.99 o 
  -4  18   3        9.81        7.42      1.69 o 
  -3  18   3      147.83      144.78      3.19 o 
  -2  18   3       34.64       31.85      1.16 o 
  -1  18   3      142.97      140.28      2.77 o 
   0  18   3        0.94        1.05      0.47 o 
   1  18   3       80.27       77.73      1.57 o 
   2  18   3       39.71       34.71      1.56 o 
   3  18   3       43.66       44.68      1.58 o 
   4  18   3       33.62       26.43      1.61 o 
   5  18   3        0.07       -0.86      0.96 o 
   6  18   3        2.94        3.44      1.20 o 
  -6  19   3        1.19        1.94      1.14 o 
  -5  19   3        7.08        9.06      1.27 o 
  -4  19   3       15.79       15.80      2.75 o 
  -3  19   3       92.32       88.30      2.48 o 
  -2  19   3       13.07       15.55      1.08 o 
  -1  19   3       39.53       39.32      1.49 o 
   0  19   3      138.45      131.19      2.05 o 
   1  19   3       73.87       73.39      1.60 o 
   2  19   3       28.00       32.41      1.34 o 
   3  19   3        8.12        8.58      0.96 o 
   4  19   3        5.19        2.66      0.98 o 
   5  19   3        0.01       -0.93      0.92 o 
   6  19   3        1.18       -0.89      1.06 o 
  -6  20   3       20.72       22.48      1.96 o 
  -5  20   3       47.00       51.50      2.54 o 
  -4  20   3       33.99       38.19      1.86 o 
  -3  20   3       78.40       80.09      3.69 o 
  -2  20   3       44.31       41.17      1.61 o 
  -1  20   3       32.53       34.49      1.81 o 
   0  20   3      306.91      290.19      3.51 o 
   1  20   3      110.17      100.33      1.90 o 
   2  20   3      135.73      128.47      2.54 o 
   3  20   3       59.07       55.49      1.79 o 
   4  20   3        7.87        7.66      1.38 o 
   5  20   3        0.05       -0.87      1.00 o 
  -5  21   3       21.83       24.00      1.68 o 
  -4  21   3        2.70        5.75      1.60 o 
  -3  21   3       25.86       25.45      1.92 o 
  -2  21   3       82.75       83.60      2.42 o 
  -1  21   3        3.25        1.59      0.77 o 
   0  21   3       11.04       10.66      1.03 o 
   1  21   3      142.55      136.36      2.57 o 
   2  21   3       18.47       20.50      1.19 o 
   3  21   3       13.66       13.37      1.12 o 
   4  21   3       18.96       16.02      1.45 o 
   5  21   3       13.50       14.54      2.32 o 
  -5  22   3        2.26        1.28      1.11 o 
  -4  22   3       44.91       48.21      2.20 o 
  -3  22   3        0.03        1.05      1.09 o 
  -2  22   3        1.81        1.83      1.31 o 
  -1  22   3       20.76       19.59      1.24 o 
   0  22   3      105.62      101.21      2.54 o 
   1  22   3       82.00       87.14      2.09 o 
   2  22   3       36.51       39.26      1.55 o 
   3  22   3       68.65       68.22      2.10 o 
   4  22   3       17.16       11.45      1.42 o 
   5  22   3        0.13        0.39      1.16 o 
  -5  23   3        1.08        0.06      1.57 o 
  -4  23   3       38.47       35.84      2.83 o 
  -3  23   3      118.16      108.73      3.68 o 
  -2  23   3       86.20       90.95      2.57 o 
  -1  23   3        3.47        1.83      0.98 o 
   0  23   3       57.68       57.75      2.03 o 
   1  23   3      138.63      141.77      2.74 o 
   2  23   3      219.69      207.70      3.54 o 
   3  23   3        6.37        5.82      1.02 o 
   4  23   3        0.03       -1.23      1.04 o 
  -4  24   3        0.03        0.31      1.20 o 
  -3  24   3       53.03       53.73      2.70 o 
  -2  24   3        5.23        4.37      1.29 o 
  -1  24   3       19.15       14.51      1.25 o 
   0  24   3       17.23       19.34      1.39 o 
   1  24   3       35.66       32.77      2.05 o 
   2  24   3       19.45       22.11      1.53 o 
   3  24   3        0.18       -0.04      0.88 o 
   4  24   3        0.01       -0.90      1.05 o 
  -4  25   3        1.25        1.50      1.31 o 
  -3  25   3       11.98       12.82      2.03 o 
  -2  25   3        3.20        3.64      1.36 o 
  -1  25   3        1.99        2.03      0.91 o 
   0  25   3       19.44       17.57      1.70 o 
   1  25   3        0.34        1.03      1.17 o 
   2  25   3        1.29        1.12      0.84 o 
   3  25   3        8.27        9.82      1.16 o 
  -3  26   3       16.78       17.51      1.90 o 
  -2  26   3        7.47        7.99      1.52 o 
  -1  26   3        7.94        8.13      1.17 o 
   0  26   3       19.19       21.84      1.92 o 
   1  26   3        3.01        4.28      1.36 o 
   2  26   3        4.15        3.76      0.99 o 
   3  26   3       50.94       51.03      1.99 o 
  -3  27   3        1.48        2.77      1.41 o 
  -2  27   3       14.74       14.79      1.80 o 
  -1  27   3        7.07        6.98      1.23 o 
   0  27   3        0.82        1.25      1.29 o 
   1  27   3        0.19        0.83      1.36 o 
   2  27   3        0.05       -1.94      1.29 o 
  -2  28   3        4.70        6.27      1.50 o 
  -1  28   3       21.35       17.84      1.83 o 
   0  28   3        2.91        1.83      2.24 o 
   1  28   3        0.00        0.40      1.32 o 
  -8   0   4       22.30       27.60      3.12 o 
  -7   0   4       21.61       21.83      2.81 o 
  -6   0   4       15.64       16.13      2.20 o 
  -5   0   4        1.44        2.05      0.69 o 
  -4   0   4      132.38      132.19      2.27 o 
  -3   0   4       16.61       17.33      1.03 o 
  -2   0   4      834.58      776.07     11.02 o 
  -1   0   4      549.00      555.95      7.98 o 
   0   0   4     2023.48     2048.80     27.19 o 
   1   0   4     2070.58     2184.09     40.59 o 
   2   0   4        4.87        5.14      0.97 o 
   3   0   4       11.02       12.43      1.31 o 
   4   0   4      136.62      127.54      4.30 o 
   5   0   4     1352.11     1321.20     26.55 o 
   6   0   4      190.27      215.79      5.13 o 
   7   0   4       32.95       37.46      2.26 o 
  -8   1   4        7.42        3.71      1.39 o 
  -7   1   4        7.55        5.17      1.37 o 
  -6   1   4        6.58        6.88      0.93 o 
  -5   1   4        6.38        6.96      0.83 o 
  -4   1   4        8.07       11.07      0.47 o 
  -3   1   4       62.83       76.69      2.25 o 
  -2   1   4        1.50        3.92      0.43 o 
  -1   1   4      187.38      168.64      2.08 o 
   0   1   4       94.03      105.03      1.66 o 
   1   1   4      128.88      125.66      3.49 o 
   2   1   4      720.94      775.87     11.05 o 
   3   1   4      130.10      118.84      2.70 o 
   4   1   4        0.06       -0.24      0.81 o 
   5   1   4      238.43      251.03      9.52 o 
   6   1   4      503.57      486.94      7.07 o 
   7   1   4        4.53        3.48      1.21 o 
  -8   2   4        1.85        0.69      1.17 o 
  -7   2   4       49.68       39.30      3.97 o 
  -6   2   4        0.09        0.37      1.02 o 
  -5   2   4       16.30       14.28      0.82 o 
  -4   2   4        2.59        4.41      0.42 o 
  -3   2   4      650.26      587.24      5.50 o 
  -2   2   4      152.42      167.55     14.06 o 
  -1   2   4     1699.05     1708.53     14.46 o 
   0   2   4       92.46       91.18      1.51 o 
   1   2   4        1.13        1.27      0.47 o 
   2   2   4      207.74      214.72      3.84 o 
   3   2   4        2.95        0.56      0.53 o 
   4   2   4        1.31       -0.28      0.55 o 
   5   2   4       39.73       42.11      3.33 o 
   6   2   4        3.80        9.44      1.23 o 
   7   2   4        0.13       -0.72      0.92 o 
  -8   3   4       24.61       25.98      2.49 o 
  -7   3   4       36.64       35.05      2.62 o 
  -6   3   4        1.51        0.10      0.76 o 
  -5   3   4        5.45        6.57      0.75 o 
  -4   3   4      380.41      418.86      4.39 o 
  -3   3   4        0.35        2.18      0.32 o 
  -2   3   4      626.15      604.18      5.51 o 
  -1   3   4       29.76       37.94      0.73 o 
   0   3   4      578.40      523.45      4.76 o 
   1   3   4      664.77      713.81      8.30 o 
   2   3   4      546.74      635.76      8.94 o 
   3   3   4      102.89      107.01      2.14 o 
   4   3   4       18.09       17.10      1.04 o 
   5   3   4      202.16      199.05      3.66 o 
   6   3   4      432.65      396.29      6.06 o 
   7   3   4       28.84       32.76      2.27 o 
  -8   4   4        8.29        8.47      1.59 o 
  -7   4   4        0.13        0.57      1.12 o 
  -6   4   4        4.70        6.15      1.03 o 
  -5   4   4        3.60        4.08      0.62 o 
  -4   4   4       51.00       67.27      1.24 o 
  -3   4   4      774.67      810.04      7.36 o 
  -2   4   4        3.39        0.67      0.28 o 
  -1   4   4      505.27      515.29      4.72 o 
   0   4   4      129.19      115.26      1.57 o 
   1   4   4       58.54       55.81      1.43 o 
   2   4   4       22.84       23.56      0.94 o 
   3   4   4       22.76       30.95      1.17 o 
   4   4   4      160.97      164.91      3.02 o 
   5   4   4      193.29      205.47      3.70 o 
   6   4   4        1.36        3.48      1.43 o 
   7   4   4        4.39        3.20      1.30 o 
  -8   5   4        2.78        3.20      1.34 o 
  -7   5   4        6.45        4.53      1.48 o 
  -6   5   4        8.53        8.23      1.07 o 
  -5   5   4      206.66      201.67      3.59 o 
  -4   5   4      198.98      240.06      2.80 o 
  -3   5   4      208.08      188.79      2.21 o 
  -2   5   4      695.46      701.28      6.34 o 
  -1   5   4       48.47       52.11      1.04 o 
   0   5   4      640.22      590.31      5.97 o 
   1   5   4        7.43        3.42      0.43 o 
   2   5   4      627.61      676.81      8.15 o 
   3   5   4        9.62        7.89      0.85 o 
   4   5   4      153.78      167.01      3.07 o 
   5   5   4      119.43      110.41      2.85 o 
   6   5   4        0.05        0.15      2.57 o 
   7   5   4        0.38       -1.49      1.00 o 
  -8   6   4       61.80       58.76      4.22 o 
  -7   6   4       50.35       51.01      3.41 o 
  -6   6   4        0.18        0.60      0.82 o 
  -5   6   4        5.04        4.11      0.83 o 
  -4   6   4        3.49        3.62      0.51 o 
  -3   6   4      121.77      106.04      1.49 o 
  -2   6   4      313.40      317.74      3.19 o 
  -1   6   4      502.27      554.48      5.09 o 
   0   6   4      256.79      240.10      4.89 o 
   1   6   4        0.11        1.14      0.33 o 
   2   6   4      284.03      320.55      4.40 o 
   3   6   4      269.53      299.77      4.35 o 
   4   6   4      632.48      633.60      8.14 o 
   5   6   4      135.09      117.31      2.65 o 
   6   6   4       15.65        9.93      1.56 o 
   7   6   4        0.03        1.18      1.25 o 
  -8   7   4       12.36       13.09      2.68 o 
  -7   7   4        1.49        1.45      1.75 o 
  -6   7   4       73.84       75.00      1.90 o 
  -5   7   4       12.68        8.71      0.77 o 
  -4   7   4      458.31      475.86      5.51 o 
  -3   7   4       57.52       63.59      1.09 o 
  -2   7   4      108.69      130.60      1.63 o 
  -1   7   4       41.51       48.11      0.82 o 
   0   7   4     1131.96     1137.87      9.88 o 
   1   7   4      901.56      968.44      9.65 o 
   2   7   4      603.37      673.91      8.18 o 
   3   7   4       62.56       60.55      1.60 o 
   4   7   4        0.46        1.79      0.65 o 
   5   7   4      287.14      266.32      5.42 o 
   6   7   4        9.85        7.53      2.27 o 
   7   7   4       43.41       43.81      2.65 o 
  -8   8   4       10.58        9.05      2.65 o 
  -7   8   4        5.15        5.84      3.46 o 
  -6   8   4       11.50       11.22      0.96 o 
  -5   8   4      180.66      181.61      2.91 o 
  -4   8   4      188.77      207.61      2.98 o 
  -3   8   4      151.31      159.94      1.97 o 
  -2   8   4      250.53      218.57      2.39 o 
  -1   8   4      553.84      472.73      4.44 o 
   0   8   4        1.40        1.46      0.31 o 
   1   8   4     2944.75     3124.75     29.26 o 
   2   8   4       17.53       18.54      0.88 o 
   3   8   4       28.15       28.53      1.17 o 
   4   8   4       41.26       38.58      1.45 o 
   5   8   4       19.43       17.63      3.37 o 
   6   8   4        8.18        7.54      1.49 o 
   7   8   4        0.65        1.80      1.99 o 
  -8   9   4        9.59        8.96      1.83 o 
  -7   9   4        2.71        2.67      1.31 o 
  -6   9   4        3.28        2.59      0.95 o 
  -5   9   4       96.62       93.87      2.05 o 
  -4   9   4      208.30      210.72      3.42 o 
  -3   9   4       82.30       87.26      1.77 o 
  -2   9   4       43.42       55.10      0.84 o 
  -1   9   4       55.90       58.38      0.99 o 
   0   9   4      914.05      828.97      7.42 o 
   1   9   4      200.43      239.09      3.05 o 
   2   9   4       56.32       60.66      1.51 o 
   3   9   4       30.26       35.20      2.10 o 
   4   9   4       94.59       85.78      2.10 o 
   5   9   4       14.75       10.84      1.44 o 
   6   9   4       33.64       37.07      2.33 o 
   7   9   4       23.45       25.88      2.21 o 
  -8  10   4       18.97       27.68      2.49 o 
  -7  10   4       22.58       21.79      2.19 o 
  -6  10   4        0.81       -0.39      0.87 o 
  -5  10   4      444.58      431.85      5.40 o 
  -4  10   4      117.10      109.43      2.03 o 
  -3  10   4       72.35       80.48      1.56 o 
  -2  10   4       28.76       27.60      0.62 o 
  -1  10   4        1.19        1.95      0.44 o 
   0  10   4      850.53      808.31      7.29 o 
   1  10   4       21.28       36.33      1.05 o 
   2  10   4       57.73       54.92      1.47 o 
   3  10   4      298.24      299.38      4.44 o 
   4  10   4      119.22      122.97      2.56 o 
   5  10   4       26.69       28.75      2.70 o 
   6  10   4        3.50        4.87      1.43 o 
   7  10   4        2.59        1.73      1.36 o 
  -7  11   4       19.52       25.16      2.64 o 
  -6  11   4        4.35        3.19      0.98 o 
  -5  11   4        0.44        2.30      0.94 o 
  -4  11   4      184.05      187.96      2.86 o 
  -3  11   4      116.14      109.41      1.88 o 
  -2  11   4       12.65        8.52      0.46 o 
  -1  11   4      224.43      243.50      2.66 o 
   0  11   4      481.28      453.94      4.80 o 
   1  11   4      329.35      313.56      3.81 o 
   2  11   4       10.57        6.49      0.59 o 
   3  11   4       21.51       26.65      1.23 o 
   4  11   4      184.75      178.24      4.35 o 
   5  11   4       17.32       17.28      1.70 o 
   6  11   4        2.43        1.75      1.27 o 
   7  11   4       19.37       20.87      2.08 o 
  -7  12   4        7.43        7.99      1.76 o 
  -6  12   4       21.45       24.59      1.56 o 
  -5  12   4        1.75        0.87      0.87 o 
  -4  12   4      378.76      370.16      4.65 o 
  -3  12   4      138.28      150.44      2.57 o 
  -2  12   4      488.96      509.85      4.94 o 
  -1  12   4       27.94       21.54      0.87 o 
   0  12   4       51.79       55.20      1.28 o 
   1  12   4      459.02      484.53      5.44 o 
   2  12   4       18.41       19.06      2.07 o 
   3  12   4      110.15      105.01      2.29 o 
   4  12   4        1.11        1.04      1.02 o 
   5  12   4       29.41       30.70      2.06 o 
   6  12   4        1.64        2.63      1.23 o 
   7  12   4       25.24       36.28      2.61 o 
  -7  13   4       10.16        5.88      1.71 o 
  -6  13   4        0.00       -1.01      0.87 o 
  -5  13   4        1.78       -0.48      0.89 o 
  -4  13   4       39.37       43.64      1.74 o 
  -3  13   4       77.63       66.77      1.69 o 
  -2  13   4      241.37      227.78      3.05 o 
  -1  13   4        8.36        6.66      0.86 o 
   0  13   4      371.53      389.15      3.96 o 
   1  13   4       11.68       19.26      0.87 o 
   2  13   4      133.58      126.40      2.18 o 
   3  13   4        2.15        4.25      0.66 o 
   4  13   4        1.07        0.55      0.98 o 
   5  13   4       33.84       38.82      2.32 o 
   6  13   4        8.41       11.56      2.19 o 
  -7  14   4        0.75        0.46      1.05 o 
  -6  14   4        0.00       -1.19      0.92 o 
  -5  14   4       20.79       18.11      1.39 o 
  -4  14   4        6.77        2.97      0.90 o 
  -3  14   4      423.04      426.87      6.14 o 
  -2  14   4       21.10       21.26      0.90 o 
  -1  14   4        6.69        5.98      1.17 o 
   0  14   4        0.73        0.27      0.53 o 
   1  14   4        3.76        2.49      0.51 o 
   2  14   4       70.86       65.40      1.61 o 
   3  14   4      315.99      317.72      4.21 o 
   4  14   4        0.00        0.59      0.90 o 
   5  14   4       53.36       48.93      2.53 o 
   6  14   4        0.01        1.64      1.25 o 
  -7  15   4        0.78        0.41      1.05 o 
  -6  15   4       25.06       25.72      2.81 o 
  -5  15   4       86.99       83.99      2.53 o 
  -4  15   4      312.95      289.06      4.88 o 
  -3  15   4        8.74        9.98      1.03 o 
  -2  15   4        4.39        6.74      0.63 o 
  -1  15   4        7.40        7.02      0.57 o 
   0  15   4      175.58      166.65      2.51 o 
   1  15   4        4.76        4.66      0.59 o 
   2  15   4        5.51        6.25      0.61 o 
   3  15   4        2.39        4.06      0.86 o 
   4  15   4      102.53      100.34      2.74 o 
   5  15   4        5.42        3.87      1.39 o 
   6  15   4        0.99        0.70      1.26 o 
  -7  16   4        0.01       -0.60      1.13 o 
  -6  16   4        0.86        0.96      1.57 o 
  -5  16   4       14.71       15.36      1.36 o 
  -4  16   4       51.86       49.39      2.18 o 
  -3  16   4       86.83       80.58      2.25 o 
  -2  16   4      164.81      163.58      3.10 o 
  -1  16   4        1.63        0.11      0.37 o 
   0  16   4       84.33       86.37      1.74 o 
   1  16   4      597.08      569.98      7.13 o 
   2  16   4        2.88        1.33      0.50 o 
   3  16   4       56.64       55.16      1.93 o 
   4  16   4      106.74      101.63      2.81 o 
   5  16   4        9.71        9.28      1.31 o 
   6  16   4       38.10       36.83      2.49 o 
  -6  17   4        0.30        0.68      0.98 o 
  -5  17   4       57.76       59.59      2.20 o 
  -4  17   4       20.62       22.86      1.54 o 
  -3  17   4       77.67       78.08      2.26 o 
  -2  17   4        3.69        2.79      2.03 o 
  -1  17   4       95.38       93.97      2.16 o 
   0  17   4       52.93       57.16      1.45 o 
   1  17   4       68.06       71.42      1.95 o 
   2  17   4       39.22       40.69      1.22 o 
   3  17   4       28.58       25.81      1.26 o 
   4  17   4       22.39       21.70      1.71 o 
   5  17   4        7.04        8.23      1.28 o 
   6  17   4        0.88        1.79      1.35 o 
  -6  18   4        0.32        1.17      1.05 o 
  -5  18   4        9.11        8.59      1.31 o 
  -4  18   4       20.31       13.36      1.29 o 
  -3  18   4      520.99      496.33      7.19 o 
  -2  18   4        2.63        1.60      1.41 o 
  -1  18   4       18.78       18.44      1.10 o 
   0  18   4      107.48      119.80      2.21 o 
   1  18   4      676.53      659.32      6.62 o 
   2  18   4        0.94       -0.24      0.64 o 
   3  18   4        0.01       -0.28      0.72 o 
   4  18   4       19.95       15.63      1.37 o 
   5  18   4        2.62        4.04      1.66 o 
  -6  19   4       14.02       14.21      1.52 o 
  -5  19   4       20.88       22.04      1.66 o 
  -4  19   4       40.04       37.25      1.90 o 
  -3  19   4       86.36       87.16      2.47 o 
  -2  19   4        1.36        9.38      5.82 o 
  -1  19   4       32.63       31.46      1.39 o 
   0  19   4       77.11       81.61      2.06 o 
   1  19   4        2.48        4.72      0.92 o 
   2  19   4       16.06       18.96      1.14 o 
   3  19   4       27.12       31.02      1.45 o 
   4  19   4       18.25       14.46      1.41 o 
   5  19   4       43.99       36.10      2.00 o 
  -6  20   4       10.68        6.75      1.37 o 
  -5  20   4       54.45       54.91      2.27 o 
  -4  20   4       21.18       29.92      1.86 o 
  -3  20   4       53.80       58.90      2.63 o 
  -2  20   4        1.42       -0.49      0.94 o 
  -1  20   4        7.13        8.22      1.10 o 
   0  20   4       83.43       73.69      2.08 o 
   1  20   4       45.11       41.56      1.41 o 
   2  20   4       53.92       54.27      1.74 o 
   3  20   4       52.42       53.40      1.82 o 
   4  20   4       17.85       14.91      1.48 o 
   5  20   4        0.02        0.98      1.16 o 
  -5  21   4        1.43       -0.40      1.05 o 
  -4  21   4        0.01        0.98      1.00 o 
  -3  21   4       24.52       22.51      1.82 o 
  -2  21   4        4.07        4.70      1.24 o 
  -1  21   4        1.44        0.68      0.72 o 
   0  21   4       49.60       48.52      1.76 o 
   1  21   4       22.99       22.61      1.06 o 
   2  21   4       36.01       38.17      1.55 o 
   3  21   4        1.58        0.19      0.84 o 
   4  21   4       13.53       15.18      1.49 o 
   5  21   4        8.39        9.45      1.49 o 
  -5  22   4        6.24        6.69      1.27 o 
  -4  22   4      191.74      165.04      4.66 o 
  -3  22   4       10.43       12.26      1.58 o 
  -2  22   4       55.02       53.65      2.55 o 
  -1  22   4       17.14       17.58      1.22 o 
   0  22   4        2.38        1.55      0.84 o 
   1  22   4        0.26        0.25      0.71 o 
   2  22   4        6.82        6.83      1.40 o 
   3  22   4        5.94        4.55      1.02 o 
   4  22   4        3.71        2.31      1.48 o 
  -5  23   4        1.25        2.39      1.14 o 
  -4  23   4        1.77        3.07      1.35 o 
  -3  23   4        0.08       -0.54      1.19 o 
  -2  23   4        0.15        0.21      1.08 o 
  -1  23   4        7.93        8.05      1.42 o 
   0  23   4        6.45        6.36      1.02 o 
   1  23   4       60.93       62.31      1.86 o 
   2  23   4       34.90       30.70      1.49 o 
   3  23   4       11.12       12.74      1.23 o 
   4  23   4        6.96        7.89      1.34 o 
  -4  24   4       56.70       58.33      6.03 o 
  -3  24   4       19.79       19.61      3.04 o 
  -2  24   4       15.12       14.59      2.52 o 
  -1  24   4        4.02        3.08      1.27 o 
   0  24   4       82.38       88.26      2.54 o 
   1  24   4        5.56        4.84      1.33 o 
   2  24   4       65.21       65.66      1.99 o 
   3  24   4       11.95       14.92      1.27 o 
  -4  25   4        1.53        1.40      1.88 o 
  -3  25   4       13.98       20.81      2.02 o 
  -2  25   4        3.28        2.27      2.86 o 
  -1  25   4       17.91       17.00      1.80 o 
   0  25   4        7.96        8.26      1.45 o 
   1  25   4        4.32        5.51      1.40 o 
   2  25   4        6.16        6.38      1.14 o 
   3  25   4        2.78        2.33      1.03 o 
  -3  26   4        1.83        0.71      1.24 o 
  -2  26   4        0.17        0.01      1.21 o 
  -1  26   4        0.18       -0.52      1.09 o 
   0  26   4        1.61        3.73      2.75 o 
   1  26   4        1.62        5.05      2.05 o 
   2  26   4        1.00        1.91      1.42 o 
  -2  27   4        0.19        0.58      1.22 o 
  -1  27   4        0.59        0.48      1.19 o 
   0  27   4       11.11       11.86      1.63 o 
   1  27   4       43.72       46.20      2.56 o 
  -8   1   5        7.43        7.84      1.51 o 
  -7   1   5        0.44       -1.01      1.85 o 
  -6   1   5      116.90      117.70      3.48 o 
  -5   1   5        0.91        1.55      0.53 o 
  -4   1   5      232.89      278.65      3.64 o 
  -3   1   5       17.24       14.81      0.72 o 
  -2   1   5      315.81      359.78      4.67 o 
  -1   1   5       68.97      101.62      1.53 o 
   0   1   5       62.53       65.66      1.34 o 
   1   1   5       65.47       74.07      1.87 o 
   2   1   5      576.62      628.58      9.36 o 
   3   1   5      680.97      724.97     10.81 o 
   4   1   5        9.13        8.69      1.44 o 
   5   1   5       44.76       41.37      1.83 o 
   6   1   5       31.81       40.89      1.89 o 
   7   1   5       23.99       22.15      1.71 o 
  -8   2   5        0.06        0.39      1.14 o 
  -7   2   5        7.04        7.44      1.40 o 
  -6   2   5        4.10        5.06      0.97 o 
  -5   2   5       26.90       27.29      1.30 o 
  -4   2   5       23.54       31.25      1.04 o 
  -3   2   5     1055.03     1083.36      9.62 o 
  -2   2   5       43.56       51.36      0.90 o 
  -1   2   5      126.74      132.08      1.60 o 
   0   2   5      719.79      840.02      9.62 o 
   1   2   5      342.75      353.61      5.65 o 
   2   2   5      967.65     1032.75     14.52 o 
   3   2   5       36.61       39.94      1.69 o 
   4   2   5        9.92        8.25      1.14 o 
   5   2   5      353.03      320.48      6.06 o 
   6   2   5       57.19       62.48      2.17 o 
   7   2   5        0.19       -1.36      0.91 o 
  -8   3   5        2.32        3.34      1.33 o 
  -7   3   5        5.17        4.31      1.25 o 
  -6   3   5        0.06        0.02      0.77 o 
  -5   3   5        0.10        0.79      0.77 o 
  -4   3   5        0.00        0.99      0.42 o 
  -3   3   5       47.70       53.97      1.02 o 
  -2   3   5      233.41      227.99      2.65 o 
  -1   3   5      207.46      201.16      2.20 o 
   0   3   5     1470.59     1551.14     14.81 o 
   1   3   5        0.10       -0.18      0.45 o 
   2   3   5      907.49      982.81     13.90 o 
   3   3   5      130.92      141.32      2.66 o 
   4   3   5       17.80       25.57      1.33 o 
   5   3   5        0.25       -0.06      0.84 o 
   6   3   5      211.84      200.58      3.96 o 
   7   3   5        2.58        0.30      1.27 o 
  -8   4   5       31.60       37.23      2.37 o 
  -7   4   5        2.53        2.23      1.44 o 
  -6   4   5       27.19       31.41      2.24 o 
  -5   4   5      106.19      102.38      2.52 o 
  -4   4   5      149.94      143.90      1.98 o 
  -3   4   5       45.17       53.70      1.01 o 
  -2   4   5       72.24       80.03      1.21 o 
  -1   4   5     1016.20     1007.79      8.86 o 
   0   4   5     1771.29     1957.19     18.51 o 
   1   4   5      185.32      197.00      2.98 o 
   2   4   5        0.03        0.31      0.61 o 
   3   4   5       43.16       41.97      1.38 o 
   4   4   5      412.74      393.53      5.69 o 
   5   4   5      402.28      380.84      5.81 o 
   6   4   5       37.91       38.13      1.84 o 
   7   4   5       22.90       27.54      2.23 o 
  -8   5   5        0.93        1.18      1.31 o 
  -7   5   5        2.96        2.22      1.13 o 
  -6   5   5      453.72      456.39      6.86 o 
  -5   5   5      269.14      257.33      4.38 o 
  -4   5   5      350.24      337.32      4.16 o 
  -3   5   5        0.13       -0.03      0.26 o 
  -2   5   5      104.87      110.18      1.49 o 
  -1   5   5     1173.34     1257.78     10.92 o 
   0   5   5       32.56       37.38      0.83 o 
   1   5   5        3.95        4.42      0.52 o 
   2   5   5       25.14       28.62      1.14 o 
   3   5   5        0.32        2.70      1.11 o 
   4   5   5       10.37       10.67      1.00 o 
   5   5   5       41.76       46.84      1.84 o 
   6   5   5        0.78       -0.02      1.29 o 
   7   5   5        0.83        2.49      1.53 o 
  -8   6   5       25.08       26.81      2.15 o 
  -7   6   5        3.04        4.93      1.08 o 
  -6   6   5        4.12        5.08      1.05 o 
  -5   6   5       41.31       42.55      1.69 o 
  -4   6   5      100.92      104.74      1.91 o 
  -3   6   5       82.84       85.09      1.34 o 
  -2   6   5       14.73       16.42      0.86 o 
  -1   6   5       40.89       34.67      0.78 o 
   0   6   5      172.34      223.15      2.44 o 
   1   6   5      140.10      174.55      2.78 o 
   2   6   5       77.13       77.35      1.77 o 
   3   6   5       35.65       36.94      1.32 o 
   4   6   5      319.92      326.01      4.97 o 
   5   6   5       99.36      105.27      3.78 o 
   6   6   5        3.92        2.89      1.35 o 
   7   6   5        7.31        8.38      2.30 o 
  -8   7   5        1.59       -1.10      1.71 o 
  -7   7   5        1.87        1.10      0.95 o 
  -6   7   5       76.22       85.95      2.51 o 
  -5   7   5       15.23       12.91      1.15 o 
  -4   7   5       15.45       13.04      0.81 o 
  -3   7   5       34.61       41.24      0.92 o 
  -2   7   5      977.86     1072.94      9.51 o 
  -1   7   5        1.48        3.64      0.41 o 
   0   7   5        5.27        2.95      0.39 o 
   1   7   5      225.94      231.35      3.42 o 
   2   7   5        3.86        3.78      0.57 o 
   3   7   5       85.98       72.28      1.86 o 
   4   7   5       53.28       55.64      1.78 o 
   5   7   5        3.61        6.72      1.62 o 
   6   7   5       75.25       68.10      3.04 o 
   7   7   5       12.67       14.17      1.89 o 
  -8   8   5        9.80       10.23      2.54 o 
  -7   8   5       23.07       27.15      2.25 o 
  -6   8   5       29.25       27.71      1.58 o 
  -5   8   5      150.47      174.06      3.47 o 
  -4   8   5      143.45      139.02      2.31 o 
  -3   8   5        1.27        1.93      0.44 o 
  -2   8   5      165.74      159.98      2.00 o 
  -1   8   5       47.49       43.56      0.85 o 
   0   8   5        2.20        1.96      0.33 o 
   1   8   5      281.23      292.09      4.14 o 
   2   8   5       14.87       14.41      0.85 o 
   3   8   5       29.26       31.73      1.28 o 
   4   8   5        6.16        7.53      1.55 o 
   5   8   5       90.02       88.98      2.40 o 
   6   8   5       27.30       30.02      2.22 o 
   7   8   5       22.72       24.17      2.24 o 
  -7   9   5       19.07       17.83      2.03 o 
  -6   9   5        0.09       -0.56      0.83 o 
  -5   9   5      600.96      558.38      6.60 o 
  -4   9   5       24.71       24.34      1.30 o 
  -3   9   5      403.78      416.41      4.88 o 
  -2   9   5        5.79        3.61      0.39 o 
  -1   9   5      237.08      259.17      2.77 o 
   0   9   5      424.51      431.71      4.25 o 
   1   9   5     1042.25     1049.43     10.58 o 
   2   9   5      145.06      155.34      2.76 o 
   3   9   5        3.10        2.80      0.67 o 
   4   9   5      138.76      143.28      2.93 o 
   5   9   5        8.95       11.16      1.57 o 
   6   9   5        5.37        7.13      1.51 o 
   7   9   5        0.47       -1.38      1.25 o 
  -7  10   5        1.17        3.14      1.48 o 
  -6  10   5        9.24       10.40      1.65 o 
  -5  10   5      158.23      154.06      2.68 o 
  -4  10   5       46.54       45.81      1.35 o 
  -3  10   5      150.75      156.16      2.40 o 
  -2  10   5       57.66       58.80      1.07 o 
  -1  10   5      831.07      846.01      7.66 o 
   0  10   5     1015.40      977.21      8.76 o 
   1  10   5       14.33       14.97      1.11 o 
   2  10   5        6.44        9.31      0.76 o 
   3  10   5      147.20      150.87      2.88 o 
   4  10   5       25.02       30.44      1.51 o 
   5  10   5       37.10       33.51      2.13 o 
   6  10   5        6.60        8.96      1.58 o 
  -7  11   5        6.81        5.17      1.63 o 
  -6  11   5       38.98       35.54      2.40 o 
  -5  11   5       52.55       50.64      1.59 o 
  -4  11   5        3.96        0.21      0.57 o 
  -3  11   5       23.35       26.19      0.98 o 
  -2  11   5       77.27       67.16      1.36 o 
  -1  11   5        9.02       11.56      0.69 o 
   0  11   5      601.42      599.32      5.70 o 
   1  11   5       71.29       57.04      1.35 o 
   2  11   5        1.30        0.53      0.50 o 
   3  11   5       30.78       33.63      1.42 o 
   4  11   5      120.17      107.79      2.54 o 
   5  11   5        3.76        3.62      1.34 o 
   6  11   5        0.02       -0.44      1.28 o 
  -7  12   5        0.05       -0.91      1.32 o 
  -6  12   5       38.47       36.51      2.51 o 
  -5  12   5       19.97       25.70      1.51 o 
  -4  12   5       68.21       58.38      1.69 o 
  -3  12   5      204.37      222.23      3.10 o 
  -2  12   5        1.23        1.34      0.58 o 
  -1  12   5       41.40       39.54      0.92 o 
   0  12   5      172.19      173.33      2.18 o 
   1  12   5      482.57      512.88      5.80 o 
   2  12   5       15.53       17.79      0.99 o 
   3  12   5       35.60       36.97      1.46 o 
   4  12   5      121.25      109.34      3.54 o 
   5  12   5      103.54       96.77      3.46 o 
   6  12   5        2.66        3.87      1.99 o 
  -7  13   5        2.91        3.71      1.56 o 
  -6  13   5        1.19        0.39      1.24 o 
  -5  13   5        7.14        6.36      1.06 o 
  -4  13   5        0.00       -0.41      0.58 o 
  -3  13   5       19.90       20.04      1.04 o 
  -2  13   5      106.51      110.80      2.76 o 
  -1  13   5        0.11        1.48      0.51 o 
   0  13   5      380.84      378.26      3.94 o 
   1  13   5       80.54       82.81      1.71 o 
   2  13   5        7.87        6.49      0.67 o 
   3  13   5       25.81       29.51      2.50 o 
   4  13   5       21.94       20.66      1.79 o 
   5  13   5       61.38       58.90      2.86 o 
   6  13   5        5.64        7.89      2.01 o 
  -7  14   5        0.42        0.59      1.41 o 
  -6  14   5        1.85        1.80      1.01 o 
  -5  14   5       19.83       20.56      1.44 o 
  -4  14   5       92.66       87.41      2.43 o 
  -3  14   5        3.30        1.73      1.11 o 
  -2  14   5       14.59       15.90      1.94 o 
  -1  14   5        4.64        1.98      0.47 o 
   0  14   5       55.02       50.70      1.33 o 
   1  14   5       31.24       34.08      1.18 o 
   2  14   5        0.15        0.30      0.63 o 
   3  14   5       11.35       13.21      1.07 o 
   4  14   5        4.70        3.52      1.25 o 
   5  14   5        4.81        9.17      1.63 o 
   6  14   5        0.43       -0.69      1.22 o 
  -7  15   5        5.30        5.92      1.82 o 
  -6  15   5        0.14       -0.82      0.90 o 
  -5  15   5       38.04       33.77      1.75 o 
  -4  15   5       62.32       64.54      2.17 o 
  -3  15   5       24.64       26.67      1.42 o 
  -2  15   5        4.66        4.14      0.73 o 
  -1  15   5        6.58        3.22      0.70 o 
   0  15   5      188.51      199.13      2.89 o 
   1  15   5      201.39      210.14      3.10 o 
   2  15   5        2.72        2.64      0.64 o 
   3  15   5       57.49       60.35      2.45 o 
   4  15   5        0.01        1.06      1.19 o 
   5  15   5       30.01       30.04      2.27 o 
   6  15   5        0.74        2.23      1.36 o 
  -6  16   5        1.02        1.74      1.02 o 
  -5  16   5        9.22        8.09      1.37 o 
  -4  16   5       16.46       16.85      1.35 o 
  -3  16   5        0.00       -1.03      0.81 o 
  -2  16   5        5.51        5.84      1.02 o 
  -1  16   5       79.71       82.76      2.65 o 
   0  16   5       72.75       68.61      1.61 o 
   1  16   5       45.09       51.24      1.74 o 
   2  16   5       51.99       49.23      1.49 o 
   3  16   5        2.44        1.85      1.09 o 
   4  16   5        5.01        4.64      1.29 o 
   5  16   5      115.46      110.76      3.86 o 
  -6  17   5        0.38       -1.34      0.99 o 
  -5  17   5       66.65       63.53      2.68 o 
  -4  17   5        0.44        5.30      2.57 o 
  -3  17   5      149.09      152.83      3.26 o 
  -2  17   5        0.78       -0.62      0.64 o 
  -1  17   5       51.51       50.66      2.19 o 
   0  17   5       67.05       62.80      1.57 o 
   1  17   5       43.58       45.59      1.40 o 
   2  17   5       15.70       21.05      1.41 o 
   3  17   5        0.02       -0.90      1.03 o 
   4  17   5       59.39       59.61      2.76 o 
   5  17   5       17.48       30.78      4.22 o 
  -6  18   5        1.79        2.01      1.08 o 
  -5  18   5        2.15        3.43      1.09 o 
  -4  18   5       50.13       43.80      1.89 o 
  -3  18   5        1.49        1.32      0.90 o 
  -2  18   5      101.94      102.67      4.79 o 
  -1  18   5      104.24      110.46      4.54 o 
   0  18   5       55.58       58.92      1.56 o 
   1  18   5       95.42       95.51      2.06 o 
   2  18   5       48.16       43.16      1.64 o 
   3  18   5        2.58        0.67      1.94 o 
   4  18   5        1.10        0.77      1.60 o 
   5  18   5       42.85       41.36      2.86 o 
  -6  19   5       14.29       10.24      1.46 o 
  -5  19   5        6.71        8.68      1.31 o 
  -4  19   5        0.02        0.85      0.97 o 
  -3  19   5        1.88        0.88      0.90 o 
  -2  19   5        0.06       -1.15      0.92 o 
  -1  19   5       44.36       48.05      2.29 o 
   0  19   5        9.31        9.28      0.95 o 
   1  19   5       27.04       24.74      1.41 o 
   2  19   5        0.00        1.33      0.85 o 
   3  19   5        3.64        6.32      2.45 o 
   4  19   5        6.54        2.89      1.35 o 
   5  19   5       15.11       14.70      2.37 o 
  -5  20   5       13.38       17.17      1.57 o 
  -4  20   5      161.50      158.66      3.64 o 
  -3  20   5       52.93       54.38      2.54 o 
  -2  20   5        0.39        0.14      0.98 o 
  -1  20   5       25.22       29.00      1.95 o 
   0  20   5       63.15       63.08      1.95 o 
   1  20   5       90.03       88.26      2.06 o 
   2  20   5        1.03       -0.66      0.80 o 
   3  20   5        7.10        8.10      1.21 o 
   4  20   5        5.64        3.59      1.43 o 
  -5  21   5       35.57       37.38      3.70 o 
  -4  21   5        1.02        2.29      1.38 o 
  -3  21   5        0.78        1.70      1.28 o 
  -2  21   5       14.07       16.20      1.73 o 
  -1  21   5       21.94       22.98      1.78 o 
   0  21   5       20.53       23.92      1.38 o 
   1  21   5        0.93        0.74      0.69 o 
   2  21   5        1.84        1.37      1.25 o 
   3  21   5       16.32       16.34      1.49 o 
   4  21   5        2.90        2.61      1.65 o 
  -5  22   5       18.74       19.65      1.66 o 
  -4  22   5       18.61       25.44      2.19 o 
  -3  22   5        0.62       -1.42      1.09 o 
  -2  22   5       36.83       39.72      2.36 o 
  -1  22   5       40.87       45.29      2.31 o 
   0  22   5        3.90        6.14      1.31 o 
   1  22   5        1.96        1.58      0.87 o 
   2  22   5       21.98       23.66      1.53 o 
   3  22   5       15.16       17.20      1.56 o 
   4  22   5        2.36        1.77      1.41 o 
  -4  23   5       37.63       35.11      2.37 o 
  -3  23   5        7.30        6.36      2.19 o 
  -2  23   5       40.16       37.12      2.38 o 
  -1  23   5       49.18       45.54      2.48 o 
   0  23   5      156.63      151.49      5.39 o 
   1  23   5       11.71       11.74      1.46 o 
   2  23   5        2.86        2.46      0.98 o 
   3  23   5        6.01        7.86      1.32 o 
  -4  24   5       27.74       22.19      2.09 o 
  -3  24   5        0.17        0.10      1.13 o 
  -2  24   5        2.89        2.33      1.23 o 
  -1  24   5        9.38        8.89      1.56 o 
   0  24   5        0.73        1.23      1.17 o 
   1  24   5        7.50        9.30      1.46 o 
   2  24   5        0.20        0.08      0.95 o 
   3  24   5       24.66       27.01      1.84 o 
  -3  25   5        0.27        0.43      1.21 o 
  -2  25   5       10.92       10.11      1.89 o 
  -1  25   5        2.05        0.98      1.19 o 
   0  25   5       89.43       99.71      4.96 o 
   1  25   5        2.58        1.58      1.24 o 
   2  25   5        7.74        5.97      1.64 o 
  -2  26   5        2.77        2.66      1.36 o 
  -1  26   5        4.55        3.47      1.34 o 
   0  26   5        0.02        1.34      1.78 o 
   1  26   5        0.03       -0.99      1.81 o 
  -1  27   5        4.33        7.08      1.76 o 
   0  27   5        1.24        2.33      1.86 o 
  -8   0   6       17.46       15.92      2.68 o 
  -7   0   6       55.44       62.46      3.88 o 
  -6   0   6      212.19      212.02      7.06 o 
  -5   0   6       68.54       61.82      2.29 o 
  -4   0   6      241.91      226.79      4.56 o 
  -3   0   6       43.81       41.10      2.90 o 
  -2   0   6      681.02      679.12     10.06 o 
  -1   0   6        9.71       13.10      0.87 o 
   0   0   6        0.07        6.77      1.00 o 
   1   0   6      211.93      196.70      5.30 o 
   2   0   6       68.68       74.79      3.07 o 
   3   0   6     1263.68     1280.48     25.58 o 
   4   0   6      108.70      101.13      4.07 o 
   5   0   6       61.40       58.19      3.36 o 
   6   0   6       24.97       28.34      2.09 o 
   7   0   6        8.47        6.04      3.28 o 
  -8   1   6        0.49        2.78      1.63 o 
  -7   1   6       48.87       60.30      2.74 o 
  -6   1   6       45.45       49.30      2.78 o 
  -5   1   6        6.41        7.70      0.77 o 
  -4   1   6        0.03        0.09      0.62 o 
  -3   1   6        0.04        0.80      0.41 o 
  -2   1   6      641.33      636.90      6.74 o 
  -1   1   6        0.80        0.67      0.50 o 
   0   1   6        2.05        2.86      0.56 o 
   1   1   6       20.97       16.81      1.12 o 
   2   1   6       60.42       56.45      2.33 o 
   3   1   6       44.01       52.65      2.02 o 
   4   1   6       67.89       73.39      2.42 o 
   5   1   6        1.71        0.17      0.86 o 
   6   1   6        5.08        4.86      1.16 o 
   7   1   6        0.03       -1.18      1.16 o 
  -8   2   6        0.01        0.48      1.57 o 
  -7   2   6        3.64        4.84      1.37 o 
  -6   2   6       49.20       48.31      3.37 o 
  -5   2   6       99.97      101.68      2.51 o 
  -4   2   6       26.48       29.13      1.06 o 
  -3   2   6        2.30        2.06      0.45 o 
  -2   2   6      593.77      647.36      6.02 o 
  -1   2   6      190.21      188.92      2.49 o 
   0   2   6      436.95      490.91      6.99 o 
   1   2   6      188.48      214.47      4.22 o 
   2   2   6      253.21      236.16      4.46 o 
   3   2   6      203.32      207.76      4.26 o 
   4   2   6       58.24       54.93      1.87 o 
   5   2   6       10.40       10.22      1.17 o 
   6   2   6       16.21       14.47      1.35 o 
   7   2   6        0.96        1.85      1.15 o 
  -8   3   6       25.68       30.18      3.65 o 
  -7   3   6        2.22        2.26      1.21 o 
  -6   3   6        5.56        3.02      0.98 o 
  -5   3   6      306.18      320.13      5.11 o 
  -4   3   6      211.63      207.28      3.03 o 
  -3   3   6      201.84      199.33      2.79 o 
  -2   3   6      112.10       93.71      1.38 o 
  -1   3   6      591.46      591.68      5.50 o 
   0   3   6      154.69      161.00      2.19 o 
   1   3   6       68.84       85.56      2.24 o 
   2   3   6        0.12        0.79      1.29 o 
   3   3   6        2.78        2.79      0.79 o 
   4   3   6       71.79       62.16      1.99 o 
   5   3   6       20.88       18.95      1.32 o 
   6   3   6       25.47       29.26      1.66 o 
  -8   4   6        2.80        3.63      2.81 o 
  -7   4   6        4.93        4.55      1.29 o 
  -6   4   6      144.04      141.39      3.27 o 
  -5   4   6        0.08        2.92      0.86 o 
  -4   4   6       78.03       84.40      1.76 o 
  -3   4   6        2.14        2.60      0.60 o 
  -2   4   6       50.58       65.67      1.14 o 
  -1   4   6      175.75      171.06      2.06 o 
   0   4   6       20.03       21.97      0.87 o 
   1   4   6       13.55       16.17      0.86 o 
   2   4   6       66.59       68.80      1.73 o 
   3   4   6       10.45       12.19      0.95 o 
   4   4   6        5.90        8.17      1.01 o 
   5   4   6       15.70       11.53      1.17 o 
   6   4   6        1.01        0.97      0.92 o 
  -7   5   6       58.37       67.79      2.86 o 
  -6   5   6       97.84      100.03      2.70 o 
  -5   5   6      164.60      157.46      3.27 o 
  -4   5   6       34.69       31.90      1.37 o 
  -3   5   6      516.71      501.07      5.64 o 
  -2   5   6      433.35      420.21      4.19 o 
  -1   5   6      898.24      938.67      8.42 o 
   0   5   6       74.79       73.04      1.33 o 
   1   5   6       27.69       36.66      1.19 o 
   2   5   6       29.09       25.03      1.12 o 
   3   5   6       17.84       22.59      1.28 o 
   4   5   6      404.05      402.02      5.95 o 
   5   5   6       90.65       88.18      2.48 o 
   6   5   6       26.34       29.65      2.58 o 
  -7   6   6       14.82       17.53      1.46 o 
  -6   6   6        5.64        6.30      1.09 o 
  -5   6   6       19.49       21.77      1.36 o 
  -4   6   6      156.94      150.53      2.95 o 
  -3   6   6       14.73       14.64      0.70 o 
  -2   6   6       53.31       58.77      1.10 o 
  -1   6   6       19.02       20.33      0.79 o 
   0   6   6      208.87      244.70      3.01 o 
   1   6   6      103.47      105.62      2.09 o 
   2   6   6       86.08       89.05      2.02 o 
   3   6   6        0.00       -0.74      0.49 o 
   4   6   6       19.95       19.11      1.49 o 
   5   6   6       11.60       14.88      1.27 o 
   6   6   6       36.28       37.73      3.91 o 
  -7   7   6        0.01        0.63      0.94 o 
  -6   7   6        0.07        0.02      0.85 o 
  -5   7   6       23.85       24.70      1.46 o 
  -4   7   6        8.00       14.77      3.23 o 
  -3   7   6       52.19       56.79      1.14 o 
  -2   7   6       40.81       25.61      0.86 o 
  -1   7   6        2.49        1.29      0.38 o 
   0   7   6        5.26        3.69      0.40 o 
   1   7   6       49.07       50.14      1.42 o 
   2   7   6       47.93       43.22      1.43 o 
   3   7   6        3.87        4.07      0.75 o 
   4   7   6        0.16        1.20      0.85 o 
   5   7   6        3.98        2.29      0.88 o 
   6   7   6       18.02       23.91      2.15 o 
  -7   8   6        8.82        7.79      1.53 o 
  -6   8   6       10.73        9.60      1.14 o 
  -5   8   6        0.02       -1.20      1.24 o 
  -4   8   6       27.86       23.08      1.41 o 
  -3   8   6       43.42       43.79      1.18 o 
  -2   8   6       52.98       43.90      0.97 o 
  -1   8   6        4.41        4.22      0.49 o 
   0   8   6        9.09        4.13      0.42 o 
   1   8   6       22.26       24.09      1.25 o 
   2   8   6        1.07        2.74      0.60 o 
   3   8   6       14.82       13.15      1.12 o 
   4   8   6        9.62        9.71      1.79 o 
   5   8   6        0.39       -0.39      0.82 o 
   6   8   6        5.93        7.60      1.65 o 
  -7   9   6        7.33        8.19      1.76 o 
  -6   9   6        0.19       -0.30      1.27 o 
  -5   9   6       79.10       75.67      2.28 o 
  -4   9   6       39.38       38.51      1.53 o 
  -3   9   6        2.03        2.47      0.53 o 
  -2   9   6        1.53        3.71      0.57 o 
  -1   9   6      183.94      209.46      2.80 o 
   0   9   6      178.63      218.48      2.55 o 
   1   9   6       59.84       68.05      1.71 o 
   2   9   6      169.12      160.56      2.93 o 
   3   9   6        6.41        6.01      1.57 o 
   4   9   6      589.39      572.70     10.27 o 
   5   9   6        0.41       -0.93      1.11 o 
   6   9   6       47.16       50.48      3.17 o 
  -7  10   6       14.37       15.51      2.08 o 
  -6  10   6       39.29       36.97      1.73 o 
  -5  10   6      146.38      145.32      3.15 o 
  -4  10   6       12.24       10.93      0.85 o 
  -3  10   6        5.88        8.04      0.67 o 
  -2  10   6       21.68       20.03      0.83 o 
  -1  10   6        8.38       10.14      0.67 o 
   0  10   6      120.87      133.13      1.84 o 
   1  10   6        0.09       -0.47      0.50 o 
   2  10   6       42.58       39.77      1.43 o 
   3  10   6      177.09      165.49      3.17 o 
   4  10   6       10.78       13.83      1.27 o 
   5  10   6        0.04        1.30      1.18 o 
   6  10   6        0.03       -0.12      1.77 o 
  -7  11   6        4.91        9.88      1.82 o 
  -6  11   6       46.23       47.52      2.73 o 
  -5  11   6        5.00        5.46      1.00 o 
  -4  11   6      142.33      135.16      3.62 o 
  -3  11   6       13.67       13.57      0.80 o 
  -2  11   6      207.51      227.78      3.07 o 
  -1  11   6      251.19      267.27      3.95 o 
   0  11   6      302.78      280.21      3.13 o 
   1  11   6       22.91       24.38      1.01 o 
   2  11   6        2.42        0.47      0.72 o 
   3  11   6      273.27      263.38      4.35 o 
   4  11   6      492.78      482.76      6.94 o 
   5  11   6       27.93       23.41      2.02 o 
   6  11   6        8.66        7.79      1.67 o 
  -7  12   6        0.21        0.28      1.47 o 
  -6  12   6        4.67        5.81      1.51 o 
  -5  12   6        0.55        1.27      1.73 o 
  -4  12   6       34.87       35.22      1.29 o 
  -3  12   6       43.33       47.05      1.67 o 
  -2  12   6       14.78       14.50      0.99 o 
  -1  12   6       25.69       33.38      1.08 o 
   0  12   6       75.97       85.61      1.46 o 
   1  12   6       83.37       86.84      1.80 o 
   2  12   6        2.86        2.61      0.72 o 
   3  12   6      118.37      114.09      2.65 o 
   4  12   6      143.56      159.23      8.93 o 
   5  12   6       22.85       24.69      2.23 o 
   6  12   6        4.56        5.13      1.59 o 
  -7  13   6        0.54        1.73      1.52 o 
  -6  13   6        7.49        4.31      1.54 o 
  -5  13   6       43.58       38.27      4.47 o 
  -4  13   6        0.24        1.00      0.68 o 
  -3  13   6       13.97       12.83      0.84 o 
  -2  13   6       34.34       35.51      2.19 o 
  -1  13   6       53.44       52.70      1.33 o 
   0  13   6      107.49      107.99      1.69 o 
   1  13   6      280.62      275.42      3.73 o 
   2  13   6        0.27        0.06      0.65 o 
   3  13   6        0.90        1.30      1.10 o 
   4  13   6        8.74       10.42      1.61 o 
   5  13   6        0.04        0.43      1.60 o 
   6  13   6       10.35       11.30      1.86 o 
  -6  14   6        1.26        1.90      1.40 o 
  -5  14   6       16.16       11.09      1.64 o 
  -4  14   6       54.51       56.22      1.96 o 
  -3  14   6       25.93       20.95      1.27 o 
  -2  14   6      305.73      303.40      7.35 o 
  -1  14   6        8.67       11.90      1.36 o 
   0  14   6        0.21        2.82      1.95 o 
   1  14   6       40.88       49.55      1.52 o 
   2  14   6       98.02       99.04      2.35 o 
   3  14   6       67.94       70.40      2.17 o 
   4  14   6       99.22       88.14      3.26 o 
   5  14   6        1.16        2.67      1.82 o 
  -6  15   6       21.04       24.72      2.32 o 
  -5  15   6       21.08       16.74      2.83 o 
  -4  15   6      128.34      109.75      4.75 o 
  -3  15   6      150.63      137.54      2.96 o 
  -2  15   6       60.11       55.18      1.76 o 
  -1  15   6      469.71      477.95      5.56 o 
   0  15   6      672.40      626.25      8.17 o 
   1  15   6      709.13      681.82      7.62 o 
   2  15   6       10.90       11.34      0.96 o 
   3  15   6      116.60      111.86      2.71 o 
   4  15   6       54.02       50.83      2.63 o 
   5  15   6       84.33       85.15      3.48 o 
  -6  16   6        5.12        3.16      1.57 o 
  -5  16   6       17.40       16.57      1.39 o 
  -4  16   6        0.08        0.89      0.84 o 
  -3  16   6        2.19        2.12      0.83 o 
  -2  16   6       15.06       17.68      1.19 o 
  -1  16   6      368.86      374.47      6.96 o 
   0  16   6      133.07      120.35      2.66 o 
   1  16   6       45.29       48.95      1.56 o 
   2  16   6       15.49       15.70      1.06 o 
   3  16   6       21.22       19.52      1.77 o 
   4  16   6        1.57        0.53      1.21 o 
   5  16   6        5.55        2.52      1.42 o 
  -6  17   6        0.03        2.95      1.56 o 
  -5  17   6        2.56        1.57      0.99 o 
  -4  17   6        0.10        1.27      0.87 o 
  -3  17   6        0.10       -0.17      1.01 o 
  -2  17   6       33.56       33.70      1.50 o 
  -1  17   6       45.98       43.25      2.14 o 
   0  17   6       39.58       39.67      1.60 o 
   1  17   6       22.17       23.83      1.30 o 
   2  17   6       23.13       25.99      1.29 o 
   3  17   6        0.17        0.41      1.17 o 
   4  17   6       43.13       38.04      2.44 o 
   5  17   6        3.00        2.65      1.52 o 
  -5  18   6        4.23        7.46      1.25 o 
  -4  18   6       13.78       11.58      1.27 o 
  -3  18   6       27.74       22.90      1.44 o 
  -2  18   6       51.07       46.46      2.30 o 
  -1  18   6       55.74       61.96      2.89 o 
   0  18   6       27.82       29.69      1.48 o 
   1  18   6       92.99       90.15      2.06 o 
   2  18   6      116.20      119.58      3.67 o 
   3  18   6       55.17       63.58      4.34 o 
   4  18   6        0.07        0.48      1.31 o 
  -5  19   6        5.57        5.86      1.23 o 
  -4  19   6       43.36       38.39      2.16 o 
  -3  19   6       80.25       77.14      2.99 o 
  -2  19   6        2.51        3.80      1.43 o 
  -1  19   6       85.77       87.15      2.98 o 
   0  19   6       66.64       61.95      2.55 o 
   1  19   6       59.28       54.36      1.68 o 
   2  19   6       35.95       38.63      1.80 o 
   3  19   6       36.81       36.94      2.28 o 
   4  19   6        6.45        8.73      1.59 o 
  -5  20   6        0.26       -0.22      1.03 o 
  -4  20   6       10.14        9.46      1.29 o 
  -3  20   6        0.13       -0.45      1.10 o 
  -2  20   6        0.47        1.39      2.01 o 
  -1  20   6        0.70        2.86      1.14 o 
   0  20   6        0.62        0.83      1.04 o 
   1  20   6        0.00        0.82      0.73 o 
   2  20   6        8.32       11.39      1.24 o 
   3  20   6        5.66        7.36      1.60 o 
   4  20   6        0.07       -1.17      1.29 o 
  -4  21   6       12.21       12.38      1.76 o 
  -3  21   6        1.16        1.97      1.20 o 
  -2  21   6        0.24       -0.84      1.05 o 
  -1  21   6        3.79        6.56      1.39 o 
   0  21   6        6.68        6.47      1.89 o 
   1  21   6        0.55       -0.20      0.82 o 
   2  21   6        0.23       -0.83      0.89 o 
   3  21   6        6.98        8.78      1.56 o 
  -4  22   6        9.23       15.70      1.89 o 
  -3  22   6        1.08       -0.43      1.13 o 
  -2  22   6        2.69        2.96      1.26 o 
  -1  22   6       28.98       34.00      2.23 o 
   0  22   6       11.26       14.13      1.67 o 
   1  22   6       16.09       17.75      1.74 o 
   2  22   6        0.03        1.08      1.11 o 
   3  22   6        1.52        0.30      1.33 o 
  -4  23   6       16.77       17.30      2.22 o 
  -3  23   6        3.59        2.39      2.77 o 
  -2  23   6        0.58        0.15      1.23 o 
  -1  23   6        2.77        2.65      1.27 o 
   0  23   6        1.70        2.65      1.29 o 
   1  23   6        0.01        1.31      1.78 o 
   2  23   6       17.89       21.39      1.58 o 
  -3  24   6        0.19       -1.30      1.11 o 
  -2  24   6        5.38        3.79      1.47 o 
  -1  24   6       36.22       39.95      2.42 o 
   0  24   6        8.96       11.12      1.63 o 
   1  24   6        3.99        2.78      1.84 o 
   2  24   6        2.85        3.84      1.20 o 
  -2  25   6        2.24        0.29      1.26 o 
  -1  25   6        6.21        7.12      1.65 o 
   0  25   6       31.69       36.23      2.36 o 
   1  25   6        1.26        1.68      1.76 o 
  -7   1   7       24.60       27.95      2.14 o 
  -6   1   7        3.43        4.59      1.28 o 
  -5   1   7      114.27      106.88      2.62 o 
  -4   1   7       72.30       74.63      1.78 o 
  -3   1   7      315.85      296.30      3.81 o 
  -2   1   7       15.49       11.52      0.70 o 
  -1   1   7      267.21      280.97      3.47 o 
   0   1   7       12.31        9.99      1.29 o 
   1   1   7       51.03       47.32      1.76 o 
   2   1   7        5.63        5.13      0.86 o 
   3   1   7      287.62      285.18      5.97 o 
   4   1   7       19.24       21.32      1.51 o 
   5   1   7        0.88        1.86      0.87 o 
   6   1   7        0.68       -0.05      0.83 o 
  -7   2   7      133.10      140.39      4.17 o 
  -6   2   7        8.68        6.88      1.31 o 
  -5   2   7       24.92       28.78      1.67 o 
  -4   2   7       31.21       29.43      1.16 o 
  -3   2   7       53.46       63.14      1.46 o 
  -2   2   7      495.80      507.26      5.66 o 
  -1   2   7      518.16      570.21      6.17 o 
   0   2   7       51.63       54.30      3.04 o 
   1   2   7       70.02       68.49      2.10 o 
   2   2   7      137.02      151.74      4.68 o 
   3   2   7       69.53       71.09      6.23 o 
   4   2   7        1.33        0.12      1.96 o 
   5   2   7       39.23       40.29      1.80 o 
   6   2   7        6.63        8.04      1.36 o 
  -7   3   7        0.61        1.01      1.23 o 
  -6   3   7        8.53        7.91      1.12 o 
  -5   3   7      251.62      259.30      4.49 o 
  -4   3   7       81.33       85.83      1.85 o 
  -3   3   7      128.19      129.43      2.20 o 
  -2   3   7        0.18        0.63      0.51 o 
  -1   3   7      253.07      251.87      3.21 o 
   0   3   7       23.45       26.86      1.00 o 
   1   3   7        3.61        6.12      1.17 o 
   2   3   7       30.22       31.06      1.42 o 
   3   3   7        5.18        7.72      1.06 o 
   4   3   7       63.61       59.27      2.50 o 
   5   3   7        0.59        1.15      0.89 o 
   6   3   7        0.35        0.45      0.94 o 
  -7   4   7        0.15       -0.46      1.14 o 
  -6   4   7       46.04       47.82      1.94 o 
  -5   4   7        0.42        0.62      0.84 o 
  -4   4   7        8.15        7.64      0.77 o 
  -3   4   7       56.85       56.13      1.39 o 
  -2   4   7       36.10       40.00      1.09 o 
  -1   4   7      321.74      355.19      4.19 o 
   0   4   7        3.66        3.90      0.47 o 
   1   4   7       11.49       15.11      1.27 o 
   2   4   7      117.73       98.08      3.52 o 
   3   4   7     1064.00     1048.22     12.75 o 
   4   4   7        6.65        2.87      0.92 o 
   5   4   7        4.34        4.37      1.21 o 
   6   4   7        0.02       -0.64      0.90 o 
  -7   5   7       33.39       30.34      2.14 o 
  -6   5   7       16.32       15.52      1.34 o 
  -5   5   7      164.73      163.03      4.32 o 
  -4   5   7       65.84       70.51      2.03 o 
  -3   5   7        0.45        0.87      0.56 o 
  -2   5   7       29.91       29.17      1.11 o 
  -1   5   7       65.56       67.80      2.97 o 
   0   5   7       63.11       55.37      1.45 o 
   1   5   7       10.48       12.68      0.84 o 
   2   5   7      441.56      451.73      6.22 o 
   3   5   7      156.58      164.98      3.34 o 
   4   5   7       46.67       46.91      1.85 o 
   5   5   7       33.33       34.98      1.71 o 
   6   5   7       29.52       29.59      1.77 o 
  -7   6   7        0.39       -0.50      1.13 o 
  -6   6   7       28.65       27.79      2.29 o 
  -5   6   7        4.57        5.35      0.98 o 
  -4   6   7       91.68       96.16      2.72 o 
  -3   6   7        0.31        0.04      0.59 o 
  -2   6   7       27.58       26.52      0.94 o 
  -1   6   7       25.83       33.62      1.00 o 
   0   6   7       95.66       95.52      1.96 o 
   1   6   7      100.05      112.63      2.29 o 
   2   6   7       47.85       42.34      1.57 o 
   3   6   7      738.45      718.04      9.29 o 
   4   6   7        9.89        8.42      1.35 o 
   5   6   7        2.48        4.19      1.42 o 
   6   6   7        4.41        3.31      1.46 o 
  -7   7   7        0.64       -0.63      0.97 o 
  -6   7   7       42.98       42.41      1.89 o 
  -5   7   7        4.18        4.10      0.97 o 
  -4   7   7        2.05        1.90      0.81 o 
  -3   7   7       86.04       81.90      1.69 o 
  -2   7   7       36.01       36.48      0.97 o 
  -1   7   7       73.73       73.15      1.48 o 
   0   7   7       33.89       35.63      1.20 o 
   1   7   7       68.95       75.37      1.86 o 
   2   7   7       10.71       12.77      0.99 o 
   3   7   7        1.26        4.32      0.98 o 
   4   7   7        1.48        1.98      1.06 o 
   5   7   7       26.92       27.79      1.62 o 
   6   7   7        0.28       -0.18      1.33 o 
  -7   8   7        0.02       -0.98      0.97 o 
  -6   8   7       26.69       25.39      1.57 o 
  -5   8   7       21.39       18.51      1.32 o 
  -4   8   7       76.58       77.90      2.15 o 
  -3   8   7      135.88      128.70      2.63 o 
  -2   8   7      376.17      383.24      4.04 o 
  -1   8   7        2.64        3.42      0.58 o 
   0   8   7       37.02       39.41      1.30 o 
   1   8   7        0.04        0.18      0.56 o 
   2   8   7       48.83       39.56      1.50 o 
   3   8   7        0.05       -0.65      1.29 o 
   4   8   7      126.56      117.17      2.83 o 
   5   8   7       18.70       17.34      1.51 o 
   6   8   7        0.08        0.96      1.31 o 
  -7   9   7        2.82        2.96      1.50 o 
  -6   9   7       36.58       33.89      1.84 o 
  -5   9   7       76.83       77.24      2.30 o 
  -4   9   7        3.90        4.53      0.89 o 
  -3   9   7       97.49       87.95      2.14 o 
  -2   9   7        0.02        0.47      0.48 o 
  -1   9   7       21.59       22.27      0.92 o 
   0   9   7      211.79      232.14      3.14 o 
   1   9   7      302.59      310.85      4.63 o 
   2   9   7        4.57        3.91      0.76 o 
   3   9   7       48.23       44.14      3.13 o 
   4   9   7       28.22       31.97      1.68 o 
   5   9   7       56.54       51.04      2.67 o 
   6   9   7       15.41       14.97      2.28 o 
  -7  10   7       11.41       10.39      2.73 o 
  -6  10   7        3.84        6.66      1.16 o 
  -5  10   7       11.31       13.34      1.20 o 
  -4  10   7       39.01       39.92      1.63 o 
  -3  10   7       61.22       53.69      1.67 o 
  -2  10   7      382.27      366.02      4.54 o 
  -1  10   7      154.52      153.01      2.37 o 
   0  10   7      404.35      394.34      4.70 o 
   1  10   7       10.86       12.21      0.99 o 
   2  10   7        0.72        2.34      0.83 o 
   3  10   7      108.94       98.86      3.49 o 
   4  10   7      188.31      171.67      3.56 o 
   5  10   7        0.26        2.29      1.30 o 
  -7  11   7        0.04       -1.72      1.40 o 
  -6  11   7        2.59        0.61      1.29 o 
  -5  11   7       11.47       13.15      1.18 o 
  -4  11   7        9.82        9.36      1.87 o 
  -3  11   7        4.77        6.13      1.06 o 
  -2  11   7      293.79      283.18      3.70 o 
  -1  11   7        8.32        9.27      0.71 o 
   0  11   7       38.07       36.13      1.24 o 
   1  11   7       94.74       93.52      2.23 o 
   2  11   7       39.87       43.10      1.62 o 
   3  11   7       30.76       34.14      1.64 o 
   4  11   7       24.85       28.68      1.62 o 
   5  11   7       25.18       22.79      3.13 o 
  -6  12   7        0.18       -1.06      1.17 o 
  -5  12   7        4.66        4.21      0.93 o 
  -4  12   7        0.20       -1.02      0.68 o 
  -3  12   7        1.78        1.01      0.64 o 
  -2  12   7      376.40      369.22      7.16 o 
  -1  12   7        5.33        2.89      0.59 o 
   0  12   7      274.80      286.65      3.75 o 
   1  12   7      207.04      217.41      3.73 o 
   2  12   7      106.52      109.44      2.56 o 
   3  12   7       40.91       35.85      1.99 o 
   4  12   7        9.16       10.29      1.22 o 
   5  12   7        7.52        8.30      1.68 o 
  -6  13   7        0.04       -0.45      1.25 o 
  -5  13   7        2.26        2.12      1.30 o 
  -4  13   7        0.69       -0.73      0.74 o 
  -3  13   7      117.47       91.62      2.37 o 
  -2  13   7       31.03       42.01      1.59 o 
  -1  13   7        2.60        0.94      0.56 o 
   0  13   7      320.79      317.72      4.58 o 
   1  13   7      531.86      514.21      7.12 o 
   2  13   7        7.68        6.45      0.96 o 
   3  13   7       35.91       34.16      1.72 o 
   4  13   7        0.17       -0.87      1.16 o 
   5  13   7       13.74       10.09      1.67 o 
  -6  14   7        1.20        2.33      1.46 o 
  -5  14   7        1.20        2.65      1.28 o 
  -4  14   7        0.67       -0.25      0.81 o 
  -3  14   7        4.20        3.95      0.95 o 
  -2  14   7       14.39       14.99      1.11 o 
  -1  14   7        1.52        2.53      0.62 o 
   0  14   7       40.30       37.60      1.59 o 
   1  14   7        8.13        7.51      1.01 o 
   2  14   7       39.55       40.16      1.69 o 
   3  14   7       15.93       16.83      1.30 o 
   4  14   7       10.67       12.33      1.89 o 
   5  14   7        0.02        0.33      1.86 o 
  -6  15   7       12.89       13.00      2.02 o 
  -5  15   7        2.27        3.31      1.40 o 
  -4  15   7        0.26        0.92      1.18 o 
  -3  15   7        0.03       -0.58      0.74 o 
  -2  15   7       17.51       14.50      1.15 o 
  -1  15   7        0.00       -1.24      0.83 o 
   0  15   7        0.18       -0.17      0.80 o 
   1  15   7        6.84        7.84      1.00 o 
   2  15   7       61.00       64.27      2.10 o 
   3  15   7       83.73       83.09      2.42 o 
   4  15   7       39.59       37.96      2.48 o 
   5  15   7        4.01        5.51      1.64 o 
  -6  16   7        1.08        4.22      1.68 o 
  -5  16   7        0.50        2.78      1.44 o 
  -4  16   7        0.05       -1.14      1.10 o 
  -3  16   7        5.26        4.97      0.98 o 
  -2  16   7      174.19      175.11      3.41 o 
  -1  16   7       35.24       35.08      3.04 o 
   0  16   7       21.42       22.72      1.55 o 
   1  16   7        0.11        1.76      0.86 o 
   2  16   7      113.55      108.59      3.37 o 
   3  16   7       36.08       39.44      2.29 o 
   4  16   7       10.37        8.38      1.60 o 
  -5  17   7        0.90       -1.06      1.25 o 
  -4  17   7        5.75        5.62      1.09 o 
  -3  17   7       13.25       11.48      1.16 o 
  -2  17   7        1.80        2.06      1.13 o 
  -1  17   7       64.44       61.70      2.55 o 
   0  17   7      141.06      139.16      3.03 o 
   1  17   7       52.20       52.08      1.92 o 
   2  17   7      168.42      176.73      3.59 o 
   3  17   7        3.98        2.89      1.28 o 
   4  17   7        3.99        2.10      1.34 o 
  -5  18   7        0.38       -0.72      1.22 o 
  -4  18   7        6.35        7.03      1.14 o 
  -3  18   7       20.35       18.55      1.37 o 
  -2  18   7       20.91       20.99      1.80 o 
  -1  18   7        1.15        1.73      1.11 o 
   0  18   7       68.89       62.33      3.40 o 
   1  18   7       50.50       43.48      2.24 o 
   2  18   7        0.19        0.98      0.93 o 
   3  18   7        1.56        2.20      1.23 o 
   4  18   7       63.63       58.67      2.84 o 
  -5  19   7        0.89        3.01      1.63 o 
  -4  19   7       11.15       11.25      1.29 o 
  -3  19   7        4.09        3.94      1.28 o 
  -2  19   7       82.78       85.45      3.14 o 
  -1  19   7        1.25        2.02      1.09 o 
   0  19   7       75.90       77.21      2.98 o 
   1  19   7       42.16       42.66      2.27 o 
   2  19   7        2.86        3.95      1.07 o 
   3  19   7        2.75        0.78      1.59 o 
  -4  20   7        4.31        0.80      3.84 o 
  -3  20   7        0.16       -0.93      1.02 o 
  -2  20   7       47.86       50.40      2.53 o 
  -1  20   7       41.92       40.92      4.71 o 
   0  20   7        1.70        1.76      1.21 o 
   1  20   7        5.50        7.19      1.13 o 
   2  20   7        8.25        7.14      1.55 o 
   3  20   7        9.42        6.92      1.55 o 
  -4  21   7        4.81        5.03      1.40 o 
  -3  21   7        4.50        5.84      1.46 o 
  -2  21   7        8.53       10.77      1.61 o 
  -1  21   7      132.73      139.07      4.16 o 
   0  21   7       10.38        9.55      1.47 o 
   1  21   7       24.37       19.30      1.46 o 
   2  21   7       33.59       34.25      2.30 o 
   3  21   7        0.01       -1.00      1.25 o 
  -3  22   7        2.90        2.59      1.34 o 
  -2  22   7        6.86        7.76      1.47 o 
  -1  22   7       39.73       36.10      2.34 o 
   0  22   7        3.14        1.98      1.53 o 
   1  22   7        0.12       -1.00      1.06 o 
   2  22   7        0.01        0.14      1.30 o 
  -3  23   7        0.18        0.65      1.77 o 
  -2  23   7        0.18        1.75      1.29 o 
  -1  23   7       47.03       44.97      2.54 o 
   0  23   7        8.09        8.28      1.60 o 
   1  23   7       18.38       17.55      2.75 o 
  -2  24   7        0.00       -0.46      1.98 o 
  -1  24   7        0.63        2.96      1.34 o 
   0  24   7       16.44       12.05      1.75 o 
  -7   0   8        6.79        6.03      2.02 o 
  -6   0   8      280.08      271.30      8.42 o 
  -5   0   8      269.35      268.52      5.65 o 
  -4   0   8      456.33      461.42      8.00 o 
  -3   0   8        4.54        4.58      0.95 o 
  -2   0   8      210.38      217.20      6.28 o 
  -1   0   8      415.93      412.02      6.83 o 
   0   0   8        4.18        3.33      1.15 o 
   1   0   8       31.12       32.87      2.36 o 
   2   0   8      826.32      800.69     17.32 o 
   3   0   8       11.77       14.87      2.02 o 
   4   0   8        0.00        1.76      1.42 o 
   5   0   8        6.31       10.81      1.99 o 
  -7   1   8       18.41       18.60      2.10 o 
  -6   1   8        4.44        5.65      1.42 o 
  -5   1   8       19.44       21.98      1.44 o 
  -4   1   8      148.34      152.01      2.71 o 
  -3   1   8       10.73       10.89      0.81 o 
  -2   1   8       27.22       28.78      1.07 o 
  -1   1   8       73.52       71.33      1.55 o 
   0   1   8        4.76        4.57      0.87 o 
   1   1   8       10.27        9.41      1.05 o 
   2   1   8       49.42       39.16      2.06 o 
   3   1   8        2.13        6.51      1.32 o 
   4   1   8        4.03        6.42      1.15 o 
   5   1   8       14.28       18.13      1.47 o 
  -7   2   8        0.02       -0.05      1.20 o 
  -6   2   8       45.23       51.07      2.46 o 
  -5   2   8        4.92        5.77      1.01 o 
  -4   2   8      165.73      158.03      2.73 o 
  -3   2   8       43.12       44.07      1.34 o 
  -2   2   8        3.46        3.24      0.75 o 
  -1   2   8        4.05        6.08      0.76 o 
   0   2   8       18.23       17.40      1.77 o 
   1   2   8        0.03       -0.73      0.62 o 
   2   2   8      298.18      289.00      5.58 o 
   3   2   8      115.49      116.43      3.26 o 
   4   2   8       30.73       29.33      1.60 o 
   5   2   8        4.41        3.11      1.03 o 
  -7   3   8       75.70       71.47      4.31 o 
  -6   3   8       33.64       31.29      2.11 o 
  -5   3   8        4.23        5.70      1.03 o 
  -4   3   8      155.05      157.29      2.72 o 
  -3   3   8      597.87      590.73      7.63 o 
  -2   3   8      161.83      158.96      2.48 o 
  -1   3   8      136.04      139.25      2.62 o 
   0   3   8        0.31        0.90      1.82 o 
   1   3   8       43.17       52.66      1.65 o 
   2   3   8       68.03       63.07      1.96 o 
   3   3   8       35.94       34.09      1.64 o 
   4   3   8        6.19        7.02      1.07 o 
   5   3   8       25.91       31.77      1.95 o 
  -7   4   8        0.48       -0.33      1.24 o 
  -6   4   8       20.79       20.31      1.53 o 
  -5   4   8       64.12       65.42      2.39 o 
  -4   4   8       23.61       21.23      1.32 o 
  -3   4   8       43.35       45.18      1.60 o 
  -2   4   8       26.31       30.94      1.10 o 
  -1   4   8       91.62       89.15      2.38 o 
   0   4   8       46.95       48.41      1.91 o 
   1   4   8       10.41       12.06      0.94 o 
   2   4   8       27.40       28.10      1.42 o 
   3   4   8        5.87        2.48      0.87 o 
   4   4   8       26.40       25.41      1.52 o 
   5   4   8       17.73       18.78      1.48 o 
  -7   5   8        1.15        1.94      1.89 o 
  -6   5   8        0.05       -0.65      0.88 o 
  -5   5   8       25.49       29.05      1.56 o 
  -4   5   8       54.46       54.94      2.94 o 
  -3   5   8      221.60      223.93      3.25 o 
  -2   5   8       13.94       15.91      0.87 o 
  -1   5   8      103.03       95.49      2.09 o 
   0   5   8       76.43       74.64      2.37 o 
   1   5   8       40.06       38.19      2.04 o 
   2   5   8       19.28       22.42      1.30 o 
   3   5   8       75.78       72.32      2.16 o 
   4   5   8        0.90        1.87      1.06 o 
   5   5   8        0.00        0.06      0.89 o 
  -7   6   8        9.00       12.87      1.69 o 
  -6   6   8        2.52        2.50      1.07 o 
  -5   6   8       34.10       38.15      1.72 o 
  -4   6   8        7.27       10.27      1.08 o 
  -3   6   8      159.90      157.54      2.63 o 
  -2   6   8      134.05      137.17      2.27 o 
  -1   6   8        6.23        4.49      0.72 o 
   0   6   8       62.85       54.06      2.10 o 
   1   6   8        4.25        2.74      0.93 o 
   2   6   8      148.96      140.14      2.93 o 
   3   6   8        2.73        1.63      1.26 o 
   4   6   8       76.17       71.24      2.69 o 
   5   6   8        1.72        2.27      0.99 o 
  -7   7   8        2.46        1.80      1.23 o 
  -6   7   8        6.59        6.63      1.13 o 
  -5   7   8       34.43       30.89      1.84 o 
  -4   7   8       73.16       71.72      2.39 o 
  -3   7   8      126.81      124.61      2.23 o 
  -2   7   8       28.47       29.60      1.45 o 
  -1   7   8       36.04       31.05      1.27 o 
   0   7   8       29.98       37.53      1.85 o 
   1   7   8      291.78      292.52      6.51 o 
   2   7   8        1.70        0.92      0.77 o 
   3   7   8        0.29        0.44      1.05 o 
   4   7   8        6.10        6.83      1.11 o 
   5   7   8       22.76       30.38      1.77 o 
  -6   8   8        7.44        7.40      1.20 o 
  -5   8   8        2.59        2.75      0.94 o 
  -4   8   8       32.04       38.23      1.66 o 
  -3   8   8       57.39       58.29      1.84 o 
  -2   8   8        0.00        0.37      0.79 o 
  -1   8   8        8.92        8.01      0.69 o 
   0   8   8      124.47      114.97      2.64 o 
   1   8   8       28.15       36.22      1.96 o 
   2   8   8      175.65      178.74      3.43 o 
   3   8   8       11.94       12.66      1.21 o 
   4   8   8        7.64        7.35      1.09 o 
   5   8   8        9.97        9.66      1.25 o 
  -6   9   8        0.05       -1.06      0.89 o 
  -5   9   8        5.43        3.41      0.97 o 
  -4   9   8        6.93        8.18      1.01 o 
  -3   9   8        0.48        0.51      0.76 o 
  -2   9   8      125.36      126.01      2.59 o 
  -1   9   8        0.83       -0.72      0.48 o 
   0   9   8        1.14        2.21      0.71 o 
   1   9   8        9.10       10.48      1.34 o 
   2   9   8      186.28      195.72      3.67 o 
   3   9   8       60.74       52.19      2.58 o 
   4   9   8        1.03        1.59      0.88 o 
   5   9   8        0.50        0.06      1.29 o 
  -6  10   8        7.57        8.57      1.22 o 
  -5  10   8       12.26       12.94      1.83 o 
  -4  10   8       27.22       20.36      1.32 o 
  -3  10   8        7.75       10.01      1.62 o 
  -2  10   8        4.64        1.71      0.72 o 
  -1  10   8        2.95        1.46      0.78 o 
   0  10   8      244.47      248.78      5.16 o 
   1  10   8       15.57       12.59      1.33 o 
   2  10   8       81.34       83.74      2.35 o 
   3  10   8       18.99       14.37      1.75 o 
   4  10   8        0.13        0.25      0.85 o 
   5  10   8        0.27        0.11      2.11 o 
  -6  11   8        8.65        9.24      1.34 o 
  -5  11   8        1.03        0.95      0.84 o 
  -4  11   8        6.68        6.36      1.00 o 
  -3  11   8      116.71      124.97      2.75 o 
  -2  11   8      149.71      144.48      9.86 o 
  -1  11   8       52.62       54.53      1.43 o 
   0  11   8        1.82        3.83      0.68 o 
   1  11   8       47.60       45.45      2.16 o 
   2  11   8      324.83      327.45      5.19 o 
   3  11   8       82.57       69.80      2.26 o 
   4  11   8        0.39        1.30      1.04 o 
   5  11   8        2.58        1.86      1.39 o 
  -6  12   8        0.21       -0.50      1.26 o 
  -5  12   8        1.54        1.59      0.89 o 
  -4  12   8       22.01       24.75      1.44 o 
  -3  12   8       27.86       24.90      2.35 o 
  -2  12   8        4.94        8.96      1.00 o 
  -1  12   8        0.42        0.04      0.55 o 
   0  12   8        1.50        1.63      0.62 o 
   1  12   8       45.55       47.39      2.22 o 
   2  12   8        0.05        0.94      0.87 o 
   3  12   8        0.93        2.32      0.93 o 
   4  12   8        7.06        3.80      1.07 o 
  -6  13   8        5.96        4.32      1.65 o 
  -5  13   8        0.01        0.82      1.24 o 
  -4  13   8        0.51        0.24      0.81 o 
  -3  13   8        0.20        3.14      1.14 o 
  -2  13   8       12.06       11.27      1.09 o 
  -1  13   8        0.01       -0.82      0.55 o 
   0  13   8        0.01       -1.01      0.68 o 
   1  13   8      156.80      152.22      4.00 o 
   2  13   8        0.46        0.11      1.68 o 
   3  13   8        1.30        1.98      0.90 o 
   4  13   8        0.21       -1.00      1.19 o 
  -5  14   8        0.98        1.05      1.34 o 
  -4  14   8       23.29       23.04      1.55 o 
  -3  14   8      249.28      231.36      5.33 o 
  -2  14   8        3.72        3.96      1.43 o 
  -1  14   8      122.24      125.53      3.33 o 
   0  14   8        0.08       -0.21      0.73 o 
   1  14   8       26.21       26.39      1.78 o 
   2  14   8        0.94        1.92      1.10 o 
   3  14   8       20.63       20.17      2.12 o 
   4  14   8        0.65       -0.15      1.28 o 
  -5  15   8        0.75        1.73      1.32 o 
  -4  15   8        0.09       -0.11      1.12 o 
  -3  15   8        4.86        6.46      1.33 o 
  -2  15   8      114.19      116.02      2.73 o 
  -1  15   8        8.16        7.73      1.30 o 
   0  15   8       20.45       20.34      1.84 o 
   1  15   8       25.62       26.72      1.81 o 
   2  15   8       28.25       30.50      1.98 o 
   3  15   8       36.67       38.09      1.83 o 
   4  15   8        0.56       -1.89      1.26 o 
  -5  16   8       10.46       13.21      1.88 o 
  -4  16   8        2.06        0.18      1.20 o 
  -3  16   8        0.09        0.10      1.03 o 
  -2  16   8      103.71      101.51      2.56 o 
  -1  16   8        2.34        3.61      1.43 o 
   0  16   8        0.12       -0.03      1.04 o 
   1  16   8        0.15        0.51      1.00 o 
   2  16   8       29.47       35.12      2.20 o 
   3  16   8       26.53       29.21      1.69 o 
  -5  17   8        7.21       11.41      1.88 o 
  -4  17   8        2.56        1.33      1.29 o 
  -3  17   8       13.62       18.04      1.89 o 
  -2  17   8       89.41       99.39      9.99 o 
  -1  17   8        9.55        4.54      1.25 o 
   0  17   8       28.98       25.75      1.48 o 
   1  17   8        1.11        0.98      0.85 o 
   2  17   8      115.63      125.27      3.80 o 
   3  17   8        3.69        0.28      1.21 o 
  -4  18   8        0.03       -0.48      1.25 o 
  -3  18   8        0.24        0.34      1.48 o 
  -2  18   8        6.98        2.92      1.24 o 
  -1  18   8        0.73        0.74      1.12 o 
   0  18   8        2.89        1.51      1.12 o 
   1  18   8        3.94        3.54      1.48 o 
   2  18   8        1.05        4.18      1.34 o 
   3  18   8        0.15        0.87      1.97 o 
  -4  19   8        2.75        2.38      1.29 o 
  -3  19   8        2.67        2.00      1.20 o 
  -2  19   8        0.20        0.25      1.03 o 
  -1  19   8        6.07        5.24      1.28 o 
   0  19   8        0.52        3.57      1.53 o 
   1  19   8       12.07       15.06      1.40 o 
   2  19   8        0.26       -2.03      2.49 o 
  -3  20   8        0.21        0.35      1.11 o 
  -2  20   8        4.01        3.83      1.35 o 
  -1  20   8       10.57        8.46      1.48 o 
   0  20   8       95.32       94.42      3.46 o 
   1  20   8        0.00        1.67      1.03 o 
   2  20   8       59.84       71.35      4.41 o 
  -3  21   8       10.55        9.28      1.61 o 
  -2  21   8        0.04       -1.55      1.09 o 
  -1  21   8        3.28        3.82      1.43 o 
   0  21   8        0.16        1.88      1.29 o 
   1  21   8       66.65       76.01      3.25 o 
  -2  22   8       10.20        9.74      1.65 o 
  -1  22   8        0.76        2.58      1.31 o 
   0  22   8        2.26        4.62      1.41 o 
  -6   1   9        5.43        5.40      1.37 o 
  -5   1   9        3.69        1.47      0.98 o 
  -4   1   9      359.75      363.10      4.83 o 
  -3   1   9        7.80        7.90      0.97 o 
  -2   1   9       50.64       49.23      1.43 o 
  -1   1   9       50.22       46.84      2.04 o 
   0   1   9       63.96       60.41      2.28 o 
   1   1   9        0.07       -1.16      0.77 o 
   2   1   9       31.42       30.40      1.88 o 
   3   1   9       41.46       40.31      2.03 o 
   4   1   9        5.84        6.89      1.14 o 
   5   1   9       11.27       11.55      1.38 o 
  -6   2   9        0.38       -0.96      1.17 o 
  -5   2   9       17.84       22.45      1.51 o 
  -4   2   9       87.48       97.87      2.36 o 
  -3   2   9      106.40      106.10      2.14 o 
  -2   2   9       15.29       14.53      0.91 o 
  -1   2   9       80.92       76.24      1.98 o 
   0   2   9        0.16        0.57      1.59 o 
   1   2   9        3.37        0.73      0.94 o 
   2   2   9      295.75      274.02      6.59 o 
   3   2   9        1.31        1.88      0.89 o 
   4   2   9        8.31       10.27      1.20 o 
   5   2   9        5.46       10.74      1.33 o 
  -6   3   9        1.12        1.22      1.20 o 
  -5   3   9       87.35       91.04      2.58 o 
  -4   3   9        8.86        8.23      1.08 o 
  -3   3   9       24.09       24.68      1.17 o 
  -2   3   9       21.71       20.46      1.01 o 
  -1   3   9        0.22        0.25      0.68 o 
   0   3   9       21.58       25.21      1.64 o 
   1   3   9        6.99        5.93      1.27 o 
   2   3   9        3.65        7.96      1.17 o 
   3   3   9       28.51       28.56      1.58 o 
   4   3   9        0.78        1.67      0.92 o 
   5   3   9        5.21        4.19      1.13 o 
  -6   4   9        2.70        2.28      1.85 o 
  -5   4   9       62.02       58.17      2.14 o 
  -4   4   9       13.50       13.69      1.27 o 
  -3   4   9       62.48       66.56      1.68 o 
  -2   4   9        1.01        0.98      0.76 o 
  -1   4   9        2.82        2.89      0.75 o 
   0   4   9       19.56       24.01      1.59 o 
   1   4   9       84.99       78.76      2.69 o 
   2   4   9      147.97      148.26      3.16 o 
   3   4   9        0.05       -1.19      0.80 o 
   4   4   9        2.69        2.58      1.03 o 
   5   4   9        0.46        1.43      1.07 o 
  -6   5   9       14.49       11.95      1.90 o 
  -5   5   9       31.15       31.93      1.73 o 
  -4   5   9        5.22        6.19      1.05 o 
  -3   5   9        0.71        0.69      0.67 o 
  -2   5   9       61.27       55.41      1.48 o 
  -1   5   9      141.52      138.00      2.77 o 
   0   5   9       89.90       84.98      2.71 o 
   1   5   9       58.67       54.73      2.29 o 
   2   5   9        0.31        1.07      1.00 o 
   3   5   9        6.01        5.89      1.04 o 
   4   5   9        2.80        1.64      1.58 o 
  -6   6   9        8.85        8.81      1.30 o 
  -5   6   9        3.79        3.03      1.06 o 
  -4   6   9        5.45        5.80      1.03 o 
  -3   6   9       10.39        9.26      0.88 o 
  -2   6   9       71.89       71.84      1.70 o 
  -1   6   9      122.78      120.63      2.56 o 
   0   6   9      216.98      208.54      4.55 o 
   1   6   9       64.60       62.75      2.48 o 
   2   6   9        3.13        3.48      1.14 o 
   3   6   9        0.64        0.22      0.83 o 
   4   6   9        1.33        0.86      0.89 o 
  -6   7   9        2.01        1.87      1.09 o 
  -5   7   9        1.08        2.53      1.03 o 
  -4   7   9      118.30      119.13      2.83 o 
  -3   7   9       33.58       39.89      2.01 o 
  -2   7   9       29.76       30.15      1.45 o 
  -1   7   9        1.14        1.53      0.74 o 
   0   7   9       20.37       24.12      1.67 o 
   1   7   9      445.45      438.61      7.77 o 
   2   7   9        4.42        5.06      1.76 o 
   3   7   9       13.60       13.01      1.50 o 
   4   7   9        6.27        6.63      1.13 o 
  -6   8   9        6.83        4.57      1.20 o 
  -5   8   9       43.81       48.76      1.95 o 
  -4   8   9       13.37       15.21      2.04 o 
  -3   8   9      203.36      188.37      3.55 o 
  -2   8   9       10.43        8.22      1.36 o 
  -1   8   9       14.37       13.16      2.06 o 
   0   8   9       60.98       53.21      2.22 o 
   1   8   9      387.21      371.28      6.94 o 
   2   8   9        0.24        1.76      1.05 o 
   3   8   9       26.99       25.62      2.10 o 
   4   8   9        0.41        0.55      0.93 o 
  -6   9   9        0.01       -1.64      1.10 o 
  -5   9   9        0.91        1.38      0.97 o 
  -4   9   9      120.06      122.38      3.52 o 
  -3   9   9       49.12       56.32      1.93 o 
  -2   9   9        6.58        8.89      2.13 o 
  -1   9   9        0.12       -0.57      0.63 o 
   0   9   9        2.89        0.82      0.96 o 
   1   9   9        4.99        8.43      1.84 o 
   2   9   9        1.05        1.06      1.48 o 
   3   9   9       16.96       21.96      1.46 o 
   4   9   9        0.93        2.22      1.04 o 
  -6  10   9        5.61        8.00      1.30 o 
  -5  10   9       14.88       18.96      1.43 o 
  -4  10   9        2.97        6.23      1.06 o 
  -3  10   9       58.80       51.45      1.83 o 
  -2  10   9        7.23        7.93      1.26 o 
  -1  10   9       62.73       64.46      1.90 o 
   0  10   9      157.13      143.67      7.88 o 
   1  10   9       52.44       60.52      2.47 o 
   2  10   9       20.46       22.28      1.76 o 
   3  10   9        0.59        0.26      0.89 o 
   4  10   9       13.02       12.34      1.37 o 
  -5  11   9        3.83        6.52      1.17 o 
  -4  11   9        0.05        0.42      0.90 o 
  -3  11   9       49.71       44.86      2.37 o 
  -2  11   9       26.04       22.85      1.71 o 
  -1  11   9        2.33        1.46      0.74 o 
   0  11   9        9.07        7.18      1.21 o 
   1  11   9       83.95       84.28      2.92 o 
   2  11   9       10.88       13.07      1.47 o 
   3  11   9        4.46        4.93      1.25 o 
   4  11   9        0.22       -1.36      0.91 o 
  -5  12   9       15.69       18.42      2.04 o 
  -4  12   9        0.04       -0.43      0.84 o 
  -3  12   9       17.31       20.47      1.81 o 
  -2  12   9        1.96       -0.12      0.96 o 
  -1  12   9        6.86        5.43      0.88 o 
   0  12   9        2.44       -0.01      1.05 o 
   1  12   9       13.81       15.74      1.63 o 
   2  12   9       16.15       13.60      1.55 o 
   3  12   9        0.89        0.37      1.23 o 
   4  12   9        1.79        1.49      1.08 o 
  -5  13   9        7.58        6.58      1.19 o 
  -4  13   9        1.56        1.95      1.30 o 
  -3  13   9        0.01        0.37      1.06 o 
  -2  13   9       22.36       16.84      1.57 o 
  -1  13   9        1.96        1.57      0.67 o 
   0  13   9        2.71        2.72      1.04 o 
   1  13   9       51.26       50.98      2.38 o 
   2  13   9       10.96       12.88      3.13 o 
   3  13   9       11.04       11.15      1.58 o 
  -5  14   9        6.40        5.80      1.63 o 
  -4  14   9        0.12       -0.15      1.13 o 
  -3  14   9        0.83        0.47      1.13 o 
  -2  14   9        1.19       -0.55      2.26 o 
  -1  14   9        3.52        4.37      1.17 o 
   0  14   9       10.12        7.83      1.31 o 
   1  14   9        0.41        1.67      1.08 o 
   2  14   9        5.92        7.45      1.41 o 
   3  14   9        9.07       10.64      1.51 o 
  -4  15   9        0.61        1.77      3.06 o 
  -3  15   9       19.80       19.52      1.86 o 
  -2  15   9        2.37        3.06      1.16 o 
  -1  15   9        6.86        6.12      1.21 o 
   0  15   9        5.31        5.31      1.30 o 
   1  15   9      115.70      119.46      3.62 o 
   2  15   9        0.25        0.46      1.03 o 
   3  15   9        7.15        6.73      1.45 o 
  -4  16   9        1.44        0.61      1.29 o 
  -3  16   9        3.84        4.79      1.36 o 
  -2  16   9        5.13        7.19      2.05 o 
  -1  16   9       11.55        9.91      1.93 o 
   0  16   9       63.79       68.22      2.27 o 
   1  16   9        0.49        1.71      1.16 o 
   2  16   9        5.32        3.00      1.32 o 
  -4  17   9        1.48       -0.57      1.27 o 
  -3  17   9        0.94        1.34      1.60 o 
  -2  17   9        5.07        7.53      2.15 o 
  -1  17   9        4.64        1.67      1.42 o 
   0  17   9        1.21        2.51      1.40 o 
   1  17   9       61.70       64.72      2.84 o 
   2  17   9        2.28        1.64      1.20 o 
  -3  18   9       17.53       17.97      2.91 o 
  -2  18   9        1.13       -1.02      1.34 o 
  -1  18   9        4.80        6.20      1.41 o 
   0  18   9        2.58        2.08      1.27 o 
   1  18   9        9.47       12.22      1.65 o 
   2  18   9        1.17        2.38      1.31 o 
  -3  19   9        0.20        0.55      1.68 o 
  -2  19   9        2.06        3.17      1.81 o 
  -1  19   9        0.02        0.26      1.07 o 
   0  19   9       12.76       13.02      1.76 o 
   1  19   9        3.52        2.68      2.52 o 
  -2  20   9        6.02        4.25      1.43 o 
  -1  20   9       15.06       18.71      1.93 o 
   0  20   9       15.29       16.49      1.91 o 
  -6   0  10        0.68       -1.21      1.68 o 
  -5   0  10       21.88       26.08      2.81 o 
  -4   0  10       34.67       37.88      2.11 o 
  -3   0  10        9.19       10.45      1.31 o 
  -2   0  10       68.50       66.90      2.45 o 
  -1   0  10      149.28      134.18      5.12 o 
   0   0  10      192.36      193.47      6.40 o 
   1   0  10        6.24        4.91      1.65 o 
   2   0  10       43.62       39.82      2.96 o 
   3   0  10        0.04        1.36      1.47 o 
   4   0  10        6.68        8.97      1.61 o 
  -6   1  10        5.08        0.47      1.29 o 
  -5   1  10        1.29       -0.52      1.84 o 
  -4   1  10        1.26        3.13      1.01 o 
  -3   1  10        0.03       -0.84      0.63 o 
  -2   1  10       21.05       24.32      1.23 o 
  -1   1  10       17.64       16.52      1.56 o 
   0   1  10       80.38       76.65      5.34 o 
   1   1  10       48.18       43.87      2.16 o 
   2   1  10       32.50       31.21      1.96 o 
   3   1  10        3.23        1.91      0.97 o 
   4   1  10        4.07        3.04      1.07 o 
  -6   2  10        5.88        7.94      1.50 o 
  -5   2  10       23.65       21.72      1.53 o 
  -4   2  10       33.49       38.04      1.94 o 
  -3   2  10       49.84       50.88      1.87 o 
  -2   2  10       13.67       13.96      1.00 o 
  -1   2  10        4.74        6.66      1.30 o 
   0   2  10       74.02       73.52      7.28 o 
   1   2  10       70.66       61.83      2.50 o 
   2   2  10        6.76        7.49      1.47 o 
   3   2  10        4.36        6.10      1.09 o 
   4   2  10        1.05        2.17      1.01 o 
  -5   3  10       18.85       20.49      1.52 o 
  -4   3  10       92.16       87.79      2.48 o 
  -3   3  10        4.32        3.27      0.78 o 
  -2   3  10       19.26       16.67      1.02 o 
  -1   3  10        0.15        0.62      0.83 o 
   0   3  10       59.89       53.17      2.35 o 
   1   3  10       56.42       51.38      2.30 o 
   2   3  10       16.07       17.26      1.62 o 
   3   3  10        4.04        5.37      1.35 o 
   4   3  10        3.70        4.05      1.09 o 
  -5   4  10       58.51       60.59      2.18 o 
  -4   4  10       48.90       57.80      2.68 o 
  -3   4  10       20.27       19.23      1.11 o 
  -2   4  10       30.20       30.08      1.44 o 
  -1   4  10        0.48        0.59      0.82 o 
   0   4  10       67.56       60.89      2.51 o 
   1   4  10       10.75        9.69      1.38 o 
   2   4  10       30.92       27.40      1.86 o 
   3   4  10        4.42        3.06      1.17 o 
   4   4  10       15.47       19.58      1.56 o 
  -5   5  10        3.01        7.60      1.55 o 
  -4   5  10      128.80      135.69      3.53 o 
  -3   5  10        0.82        0.71      0.73 o 
  -2   5  10       45.61       43.58      1.87 o 
  -1   5  10       75.82       69.62      2.09 o 
   0   5  10       15.71       17.07      1.58 o 
   1   5  10       67.40       72.16      2.68 o 
   2   5  10       46.39       49.67      2.33 o 
   3   5  10       16.71       18.99      1.86 o 
   4   5  10        9.61       10.22      1.33 o 
  -5   6  10       49.90       56.98      2.55 o 
  -4   6  10       20.08       23.70      1.50 o 
  -3   6  10       58.72       61.19      2.04 o 
  -2   6  10       35.95       34.83      1.55 o 
  -1   6  10       12.14       12.05      1.07 o 
   0   6  10       28.23       21.21      1.70 o 
   1   6  10       36.08       33.71      1.99 o 
   2   6  10       15.79       14.39      1.55 o 
   3   6  10        0.16        0.23      1.09 o 
  -5   7  10       32.95       32.17      2.03 o 
  -4   7  10        6.93        5.98      1.13 o 
  -3   7  10       31.20       37.36      1.70 o 
  -2   7  10        3.68        3.05      0.86 o 
  -1   7  10        5.84        3.85      0.90 o 
   0   7  10        4.48        3.33      1.13 o 
   1   7  10       32.94       33.54      2.09 o 
   2   7  10        4.09        4.66      1.24 o 
   3   7  10        3.00        6.00      1.36 o 
  -5   8  10        0.16        1.43      1.03 o 
  -4   8  10        5.44        8.07      1.17 o 
  -3   8  10        6.93        6.04      1.60 o 
  -2   8  10        3.92        4.15      0.93 o 
  -1   8  10        3.07        2.74      1.23 o 
   0   8  10        0.10        0.86      0.99 o 
   1   8  10       14.46       14.39      1.56 o 
   2   8  10       20.96       20.08      4.76 o 
   3   8  10        0.34        0.19      1.14 o 
  -5   9  10       17.92       17.49      2.44 o 
  -4   9  10        6.24        4.59      1.13 o 
  -3   9  10        0.07        0.45      1.04 o 
  -2   9  10       30.23       28.99      1.53 o 
  -1   9  10        4.96        3.75      0.87 o 
   0   9  10        3.38        1.95      1.13 o 
   1   9  10       78.74       75.62      2.88 o 
   2   9  10        0.03       -0.39      1.26 o 
   3   9  10       56.36       56.29      2.78 o 
  -5  10  10        0.01        0.51      1.30 o 
  -4  10  10        8.75       11.61      1.30 o 
  -3  10  10        3.13        2.65      1.16 o 
  -2  10  10        0.58        0.43      1.05 o 
  -1  10  10        1.40        2.15      0.84 o 
   0  10  10       15.65       14.92      1.52 o 
   1  10  10        0.65        1.11      1.09 o 
   2  10  10        0.11       -0.12      1.04 o 
   3  10  10        3.08        4.47      1.47 o 
  -4  11  10        0.72       -0.68      0.91 o 
  -3  11  10        6.16        4.83      1.32 o 
  -2  11  10       55.20       54.04      2.44 o 
  -1  11  10       65.88       68.11      2.07 o 
   0  11  10       55.69       49.07      2.30 o 
   1  11  10        0.43        0.69      1.17 o 
   2  11  10        0.53        0.21      1.06 o 
   3  11  10        0.00       -0.16      1.16 o 
  -4  12  10        1.43        1.83      1.34 o 
  -3  12  10        0.10       -0.73      1.12 o 
  -2  12  10        1.38        2.10      2.40 o 
  -1  12  10        0.49        1.04      0.82 o 
   0  12  10        5.85        4.51      1.20 o 
   1  12  10        5.09        5.39      1.32 o 
   2  12  10       10.18        8.07      1.39 o 
  -4  13  10        3.19        2.77      1.72 o 
  -3  13  10        0.14        0.45      1.16 o 
  -2  13  10        6.80        8.42      1.36 o 
  -1  13  10        2.41        3.73      1.71 o 
   0  13  10       22.88       23.33      1.79 o 
   1  13  10        2.35        3.45      1.24 o 
   2  13  10       10.44       10.51      2.01 o 
  -4  14  10        0.54        1.51      2.96 o 
  -3  14  10        0.96        0.29      1.21 o 
  -2  14  10        0.37       -1.36      0.91 o 
  -1  14  10        0.02       -1.97      1.31 o 
   0  14  10       29.44       28.72      2.04 o 
   1  14  10        5.46        7.52      1.41 o 
   2  14  10        0.00        1.03      1.15 o 
  -3  15  10        1.04       -0.13      2.58 o 
  -2  15  10       15.69       15.27      2.65 o 
  -1  15  10        0.12       -0.66      1.57 o 
   0  15  10        0.10       -0.10      1.59 o 
   1  15  10        0.15        0.74      1.16 o 
  -3  16  10        3.98        6.53      1.56 o 
  -2  16  10        1.92        2.10      1.68 o 
  -1  16  10        1.01        2.10      1.68 o 
   0  16  10        1.44        2.96      1.73 o 
   1  16  10        2.69        4.71      1.42 o 
  -2  17  10       11.65       13.64      2.60 o 
  -1  17  10        0.04        0.89      1.68 o 
   0  17  10       18.71       18.13      2.70 o 
  -5   1  11        8.35        6.43      1.37 o 
  -4   1  11        7.85        9.60      1.06 o 
  -3   1  11        8.31        6.62      0.93 o 
  -2   1  11       43.74       43.26      1.73 o 
  -1   1  11        6.25        3.42      1.20 o 
   0   1  11        0.32        0.00      1.63 o 
   1   1  11        3.63        1.73      1.25 o 
   2   1  11        0.74        1.17      1.13 o 
   3   1  11        0.29       -0.01      1.11 o 
  -5   2  11       14.08       10.84      2.16 o 
  -4   2  11        8.13        7.56      1.16 o 
  -3   2  11        1.04        1.13      0.77 o 
  -2   2  11       12.44        9.90      1.23 o 
  -1   2  11        0.59        0.65      1.25 o 
   0   2  11        5.60        8.38      1.40 o 
   1   2  11       62.72       68.22      2.78 o 
   2   2  11        1.70        2.02      1.15 o 
   3   2  11        0.75        1.00      1.21 o 
  -4   3  11        3.66        2.87      0.99 o 
  -3   3  11        4.26        5.84      1.01 o 
  -2   3  11       11.06       10.56      1.14 o 
  -1   3  11       32.35       31.78      2.54 o 
   0   3  11       70.25       66.73      3.21 o 
   1   3  11        1.18        5.01      2.24 o 
   2   3  11        3.17        1.15      1.18 o 
  -4   4  11        0.09        0.00      0.90 o 
  -3   4  11        0.14       -0.71      0.73 o 
  -2   4  11        3.20        2.22      0.91 o 
  -1   4  11       14.87       13.77      1.54 o 
   0   4  11       26.42       21.69      3.28 o 
   1   4  11       11.02       11.12      1.46 o 
   2   4  11       28.49       33.26      3.24 o 
  -4   5  11        1.42       -0.20      0.97 o 
  -3   5  11        0.19       -1.14      0.76 o 
  -2   5  11       13.77       14.67      1.22 o 
  -1   5  11        2.38        2.03      1.21 o 
   0   5  11       10.09       13.15      1.55 o 
   1   5  11       17.62       17.47      1.92 o 
   2   5  11        2.02        4.64      1.29 o 
  -4   6  11        2.86        2.55      1.05 o 
  -3   6  11        0.72       -0.55      0.84 o 
  -2   6  11        1.42        1.27      0.87 o 
  -1   6  11       68.93       67.87      3.96 o 
   0   6  11        3.28        0.16      1.10 o 
   1   6  11        0.03        1.36      1.19 o 
   2   6  11       15.97       19.73      1.79 o 
  -4   7  11       29.49       34.11      1.83 o 
  -3   7  11       13.22       13.23      1.66 o 
  -2   7  11        0.13        0.35      0.85 o 
  -1   7  11       63.63       62.42      2.72 o 
   0   7  11        2.42        2.16      1.08 o 
   1   7  11       13.23       16.58      3.23 o 
   2   7  11        0.94        1.38      1.24 o 
  -4   8  11        0.27       -0.18      1.01 o 
  -3   8  11       22.08       17.41      1.77 o 
  -2   8  11        4.14        2.88      0.92 o 
  -1   8  11        3.97        3.40      0.96 o 
   0   8  11        8.59        9.52      1.52 o 
   1   8  11       20.66       20.21      1.82 o 
   2   8  11        0.86       -0.67      1.61 o 
  -4   9  11        2.51        2.42      1.16 o 
  -3   9  11        6.77        9.30      1.49 o 
  -2   9  11        0.79        0.84      1.11 o 
  -1   9  11       14.31       12.73      1.21 o 
   0   9  11       12.92       10.80      1.49 o 
   1   9  11        8.49        7.18      1.78 o 
   2   9  11        0.01        0.69      1.14 o 
  -3  10  11        0.24       -0.12      1.18 o 
  -2  10  11        0.98        0.59      1.16 o 
  -1  10  11        0.72       -0.24      0.83 o 
   0  10  11       10.73        9.82      2.58 o 
   1  10  11        1.08       -0.10      1.29 o 
  -3  11  11       14.17       18.41      1.86 o 
  -2  11  11       33.45       37.61      3.95 o 
  -1  11  11        0.10       -0.55      0.84 o 
   0  11  11        9.34        9.10      1.76 o 
   1  11  11        0.41        0.68      1.12 o 
  -3  12  11        0.11       -1.70      1.13 o 
  -2  12  11        0.01        0.02      1.14 o 
  -1  12  11        0.59       -0.70      1.00 o 
   0  12  11        1.18        2.97      1.68 o 
   1  12  11        1.72        1.27      1.21 o 
  -2  13  11        3.17        2.99      1.22 o 
  -1  13  11        2.79        3.41      1.81 o 
   0  13  11       33.08       29.01      2.07 o 
  -3   0  12        5.66        3.06      1.33 o 
  -2   0  12        0.55        1.47      1.73 o 
  -1   0  12        6.89        8.81      2.23 o 
   0   0  12       71.85       65.74      4.01 o 
   1   0  12       58.18       70.54      4.36 o 
  -3   1  12        0.00       -0.21      0.78 o 
  -2   1  12        5.68        3.71      1.38 o 
  -1   1  12        9.81       10.22      2.03 o 
   0   1  12        3.51        5.34      1.44 o 
   1   1  12       12.49       12.09      1.75 o 
  -3   2  12        6.31        5.77      0.93 o 
  -2   2  12        5.82        6.50      1.44 o 
  -1   2  12        8.75        6.22      1.42 o 
   0   2  12        2.07        4.19      1.35 o 
   1   2  12       24.26       27.61      2.16 o 
  -3   3  12        5.66        4.04      0.92 o 
  -2   3  12       34.24       31.72      1.67 o 
  -1   3  12        2.16        0.64      1.21 o 
   0   3  12        0.55       -0.01      1.19 o 
   1   3  12       13.95       15.13      3.24 o 
  -3   4  12        8.28        9.53      1.82 o 
  -2   4  12        0.20       -1.26      0.90 o 
  -1   4  12        7.01        5.59      1.44 o 
   0   4  12       10.82        7.68      1.49 o 
  -2   5  12        0.18       -0.54      0.93 o 
  -1   5  12        0.76       -0.36      1.08 o 
   0   5  12        2.98        0.83      1.25 o 
  -2   6  12        6.84        9.87      1.25 o 
  -1   6  12        0.07        0.77      1.07 o 
   0   6  12        0.64       -0.94      1.60 o 
  -2   7  12        0.43       -0.46      0.98 o 
  -1   7  12        0.01        0.39      1.26 o 
   0   7  12        1.84        1.12      1.24 o 
                                                 
